# Supplementary material for: HOPS: a quantitative score reveals pervasive horizontal pleiotropy in human genetic variation is driven by extreme polygenicity of human traits and diseases
Source: Genome Biol. 2019 Oct 25;20:222. doi: 10.1186/s13059-019-1844-7 (PMC6815001; doi:10.1186/s13059-019-1844-7)
Supplement: Supplementary file 3 — Additional file 3. DAVID enrichment analysis of high-pleiotropy genes. (XLSX 644 kb) [file 13059_2019_1844_MOESM3_ESM.xlsx]

## Sheet: DAVID table for Pm^LD
Category	Term	Count	%	PValue	Genes	List Total	Pop Hits	Pop Total	Fold Enrichment	Bonferroni	Benjamini	FDR
UP_KEYWORDS	Phosphoprotein	4166	46.8248	8.27945e-117	ENSG00000169946, ENSG00000103326, ENSG00000110075, ENSG00000126775, ENSG00000109118, ENSG00000159692, ENSG00000126777, ENSG00000126778, ENSG00000204264, ENSG00000109113, ENSG00000151247, ENSG00000156970, ENSG00000109111, ENSG00000121104, ENSG00000198324, ENSG00000215045, ENSG00000136877, ENSG00000121101, ENSG00000151240, ENSG00000167815, ENSG00000169957, ENSG00000196090, ENSG00000128708, ENSG0000…	8416	8246	20581	1.23548	5.67142e-114	5.67142e-114	1.24497e-113
UP_KEYWORDS	Alternative splicing	5135	57.7161	1.13741e-116	ENSG00000135473, ENSG00000161800, ENSG00000131016, ENSG00000114383, ENSG00000184661, ENSG00000131018, ENSG00000085721, ENSG00000134748, ENSG00000168291, ENSG00000131013, ENSG00000134744, ENSG00000167491, ENSG00000155850, ENSG00000143476, ENSG00000163219, ENSG00000168298, ENSG00000100417, ENSG00000071967, ENSG00000243414, ENSG00000168944, ENSG00000112759, ENSG00000100412, ENSG00000100410, ENSG0000…	8416	10587	20581	1.18612	7.79122e-114	3.89561e-114	1.7103e-113
GOTERM_MF_DIRECT	GO:0005515~protein binding	4324	48.6007	4.25735e-51	ENSG00000155393, ENSG00000163743, ENSG00000128604, ENSG00000103479, ENSG00000179583, ENSG00000166478, ENSG00000179588, ENSG00000177352, ENSG00000116044, ENSG00000171560, ENSG00000003756, ENSG00000169371, ENSG00000011083, ENSG00000182985, ENSG00000196652, ENSG00000064989, ENSG00000171566, ENSG00000100897, ENSG00000162227, ENSG00000165801, ENSG00000155380, ENSG00000169375, ENSG00000189060, ENSG0000…	7385	8785	16881	1.1251	1.29636e-47	1.29636e-47	7.67881e-48
UP_SEQ_FEATURE	splice variant	3674	41.2948	8.117e-45	ENSG00000152904, ENSG00000169946, ENSG00000164330, ENSG00000103326, ENSG00000110075, ENSG00000126775, ENSG00000110076, ENSG00000164338, ENSG00000109118, ENSG00000159692, ENSG00000126777, ENSG00000204264, ENSG00000109113, ENSG00000204267, ENSG00000151247, ENSG00000156970, ENSG00000109111, ENSG00000121104, ENSG00000198324, ENSG00000139880, ENSG00000136875, ENSG00000173567, ENSG00000121101, ENSG0000…	8272	7760	20063	1.14832	1.16568e-40	1.16568e-40	1.71618e-41
UP_KEYWORDS	Acetylation	1751	19.6808	1.44793e-40	ENSG00000113810, ENSG00000114416, ENSG00000176083, ENSG00000164989, ENSG00000081177, ENSG00000124357, ENSG00000090061, ENSG00000167523, ENSG00000114948, ENSG00000004777, ENSG00000153531, ENSG00000089327, ENSG00000005379, ENSG00000127152, ENSG00000196388, ENSG00000196387, ENSG00000119771, ENSG00000175505, ENSG00000130511, ENSG00000119772, ENSG00000233276, ENSG00000160606, ENSG00000127124, ENSG0000…	8416	3424	20581	1.25058	9.91834e-38	3.30611e-38	2.17724e-37
UP_KEYWORDS	Cytoplasm	2347	26.3797	7.60501e-37	ENSG00000118777, ENSG00000133030, ENSG00000099849, ENSG00000117407, ENSG00000144381, ENSG00000157890, ENSG00000100239, ENSG00000127603, ENSG00000025434, ENSG00000184887, ENSG00000158941, ENSG00000197912, ENSG00000140750, ENSG00000088367, ENSG00000141367, ENSG00000163491, ENSG00000163492, ENSG00000100225, ENSG00000100227, ENSG00000099840, ENSG00000058668, ENSG00000197111, ENSG00000140853, ENSG0000…	8416	4816	20581	1.19176	5.20943e-34	1.30236e-34	1.14356e-33
UP_KEYWORDS	Nucleus	2510	28.2118	5.87901e-33	ENSG00000152904, ENSG00000169946, ENSG00000164330, ENSG00000164331, ENSG00000164332, ENSG00000179256, ENSG00000110075, ENSG00000126775, ENSG00000164338, ENSG00000138246, ENSG00000109118, ENSG00000159692, ENSG00000126777, ENSG00000126778, ENSG00000204264, ENSG00000171425, ENSG00000156973, ENSG00000204267, ENSG00000151247, ENSG00000156970, ENSG00000109111, ENSG00000198324, ENSG00000136875, ENSG0000…	8416	5244	20581	1.1705	4.02712e-30	8.05425e-31	8.84021e-30
GOTERM_CC_DIRECT	GO:0005654~nucleoplasm	1436	16.1403	7.3005e-25	ENSG00000118900, ENSG00000117616, ENSG00000022556, ENSG00000103051, ENSG00000076201, ENSG00000171150, ENSG00000147854, ENSG00000197265, ENSG00000147853, ENSG00000136929, ENSG00000197323, ENSG00000188312, ENSG00000164828, ENSG00000184640, ENSG00000143416, ENSG00000143418, ENSG00000143412, ENSG00000188315, ENSG00000104442, ENSG00000115415, ENSG00000115414, ENSG00000111605, ENSG00000023228, ENSG0000…	7791	2784	18224	1.20652	9.54176e-22	9.54176e-22	1.19279e-21
GOTERM_CC_DIRECT	GO:0005829~cytosol	1673	18.8041	1.24624e-23	ENSG00000104814, ENSG00000167874, ENSG00000108387, ENSG00000108389, ENSG00000158402, ENSG00000108384, ENSG00000197724, ENSG00000079841, ENSG00000104044, ENSG00000158406, ENSG00000165898, ENSG00000111231, ENSG00000104805, ENSG00000167889, ENSG00000137094, ENSG00000111237, ENSG00000100031, ENSG00000165891, ENSG00000137098, ENSG00000105501, ENSG00000131507, ENSG00000131508, ENSG00000178882, ENSG0000…	7791	3315	18224	1.18049	1.62883e-20	8.14416e-21	2.03616e-20
UP_KEYWORDS	Ubl conjugation	883	9.92469	1.00608e-21	ENSG00000169946, ENSG00000164330, ENSG00000103326, ENSG00000110075, ENSG00000126775, ENSG00000110076, ENSG00000109118, ENSG00000126777, ENSG00000204264, ENSG00000156970, ENSG00000109111, ENSG00000198324, ENSG00000139880, ENSG00000173567, ENSG00000136875, ENSG00000136877, ENSG00000121101, ENSG00000241962, ENSG00000169955, ENSG00000258659, ENSG00000215883, ENSG00000196090, ENSG00000126787, ENSG0000…	8416	1705	20581	1.26648	6.89165e-19	1.14861e-19	1.51283e-18
GOTERM_CC_DIRECT	GO:0005737~cytoplasm	2514	28.2567	2.69226e-21	ENSG00000176731, ENSG00000121579, ENSG00000074755, ENSG00000196586, ENSG00000067369, ENSG00000100987, ENSG00000185619, ENSG00000178568, ENSG00000184916, ENSG00000100196, ENSG00000163660, ENSG00000215421, ENSG00000104960, ENSG00000165025, ENSG00000136448, ENSG00000073670, ENSG00000185630, ENSG00000185634, ENSG00000156599, ENSG00000184903, ENSG00000162542, ENSG00000139318, ENSG00000127914, ENSG0000…	7791	5222	18224	1.12611	3.51879e-18	1.17293e-18	4.39875e-18
UP_KEYWORDS	Polymorphism	5243	58.93	6.58717e-21	ENSG00000152904, ENSG00000164330, ENSG00000164332, ENSG00000197142, ENSG00000130733, ENSG00000130731, ENSG00000164338, ENSG00000138246, ENSG00000133884, ENSG00000136492, ENSG00000151247, ENSG00000156970, ENSG00000163682, ENSG00000136490, ENSG00000109111, ENSG00000136875, ENSG00000128309, ENSG00000136877, ENSG00000100138, ENSG00000167815, ENSG00000198720, ENSG00000087302, ENSG00000065243, ENSG0000…	8416	12043	20581	1.06465	4.51221e-18	6.44602e-19	9.90506e-18
UP_KEYWORDS	Transcription regulation	1147	12.892	2.30662e-18	ENSG00000152904, ENSG00000164331, ENSG00000110075, ENSG00000130734, ENSG00000126775, ENSG00000159692, ENSG00000204264, ENSG00000126778, ENSG00000131899, ENSG00000133884, ENSG00000242247, ENSG00000156973, ENSG00000151247, ENSG00000163681, ENSG00000156970, ENSG00000100968, ENSG00000128309, ENSG00000121101, ENSG00000136877, ENSG00000184937, ENSG00000198707, ENSG00000167815, ENSG00000186153, ENSG0000…	8416	2332	20581	1.20281	1.58004e-15	1.97504e-16	3.46844e-15
UP_KEYWORDS	Transcription	1174	13.1955	5.38704e-18	ENSG00000150907, ENSG00000079805, ENSG00000128159, ENSG00000096063, ENSG00000168209, ENSG00000096060, ENSG00000078725, ENSG00000139433, ENSG00000173801, ENSG00000139437, ENSG00000185340, ENSG00000173039, ENSG00000092068, ENSG00000221829, ENSG00000086827, ENSG00000129235, ENSG00000152430, ENSG00000135446, ENSG00000196616, ENSG00000068120, ENSG00000122735, ENSG00000185359, ENSG00000173020, ENSG0000…	8416	2398	20581	1.19724	3.69012e-15	4.10014e-16	8.10043e-15
GOTERM_CC_DIRECT	GO:0016020~membrane	1123	12.6222	1.92258e-17	ENSG00000169946, ENSG00000164330, ENSG00000167800, ENSG00000164332, ENSG00000110075, ENSG00000109118, ENSG00000164338, ENSG00000159692, ENSG00000204264, ENSG00000126778, ENSG00000133884, ENSG00000136492, ENSG00000171425, ENSG00000109113, ENSG00000185219, ENSG00000156970, ENSG00000109111, ENSG00000163684, ENSG00000100968, ENSG00000136875, ENSG00000184939, ENSG00000163687, ENSG00000184937, ENSG0000…	7791	2200	18224	1.19401	2.51281e-14	6.28203e-15	3.1412e-14
UP_KEYWORDS	Coiled coil	1447	16.2639	2.87953e-16	ENSG00000163795, ENSG00000132600, ENSG00000204536, ENSG00000073792, ENSG00000067082, ENSG00000177791, ENSG00000047315, ENSG00000117676, ENSG00000166037, ENSG00000166987, ENSG00000138378, ENSG00000204178, ENSG00000142700, ENSG00000113593, ENSG00000184221, ENSG00000177374, ENSG00000198408, ENSG00000151322, ENSG00000100883, ENSG00000180917, ENSG00000166452, ENSG00000166949, ENSG00000251247, ENSG0000…	8416	3036	20581	1.16554	2.28151e-13	2.28706e-14	4.996e-13
UP_KEYWORDS	Metal-binding	1709	19.2087	2.89993e-16	ENSG00000169946, ENSG00000156587, ENSG00000160685, ENSG00000064393, ENSG00000166337, ENSG00000110075, ENSG00000166333, ENSG00000109118, ENSG00000164338, ENSG00000176994, ENSG00000159692, ENSG00000204264, ENSG00000163882, ENSG00000198522, ENSG00000133884, ENSG00000136492, ENSG00000170581, ENSG00000147536, ENSG00000163684, ENSG00000152104, ENSG00000136875, ENSG00000160679, ENSG00000198911, ENSG0000…	8416	3640	20581	1.14816	2.28151e-13	2.07612e-14	4.996e-13
UP_KEYWORDS	Disease mutation	1233	13.8586	3.18903e-16	ENSG00000152904, ENSG00000156587, ENSG00000164331, ENSG00000110075, ENSG00000126775, ENSG00000130734, ENSG00000204264, ENSG00000242247, ENSG00000156973, ENSG00000151247, ENSG00000156970, ENSG00000163682, ENSG00000198324, ENSG00000100968, ENSG00000128309, ENSG00000136877, ENSG00000198707, ENSG00000167815, ENSG00000186153, ENSG00000258659, ENSG00000198722, ENSG00000087302, ENSG00000065243, ENSG0000…	8416	2550	20581	1.18245	2.28151e-13	1.89848e-14	4.996e-13
UP_KEYWORDS	Activator	373	4.19242	4.09924e-16	ENSG00000156587, ENSG00000169946, ENSG00000164330, ENSG00000113448, ENSG00000064393, ENSG00000087074, ENSG00000080802, ENSG00000109118, ENSG00000159692, ENSG00000126778, ENSG00000133884, ENSG00000185219, ENSG00000156970, ENSG00000100968, ENSG00000152104, ENSG00000065989, ENSG00000108256, ENSG00000109787, ENSG00000184357, ENSG00000184937, ENSG00000198707, ENSG00000186153, ENSG00000170374, ENSG0000…	8416	661	20581	1.37997	3.04201e-13	2.34257e-14	6.66134e-13
UP_SEQ_FEATURE	compositionally biased region:Pro-rich	519	5.83343	2.20603e-14	ENSG00000197147, ENSG00000169946, ENSG00000164331, ENSG00000103326, ENSG00000110075, ENSG00000130734, ENSG00000126775, ENSG00000164338, ENSG00000138246, ENSG00000159692, ENSG00000204264, ENSG00000126778, ENSG00000131899, ENSG00000133884, ENSG00000136492, ENSG00000242247, ENSG00000151247, ENSG00000156970, ENSG00000163682, ENSG00000121104, ENSG00000163684, ENSG00000178502, ENSG00000100968, ENSG0000…	8272	978	20063	1.2871	3.17284e-10	1.58642e-10	4.67071e-11
UP_KEYWORDS	Cytoskeleton	588	6.60897	4.45453e-14	ENSG00000130382, ENSG00000145675, ENSG00000136560, ENSG00000158006, ENSG00000144218, ENSG00000132603, ENSG00000132604, ENSG00000078295, ENSG00000170469, ENSG00000163798, ENSG00000086589, ENSG00000204536, ENSG00000197746, ENSG00000073792, ENSG00000136153, ENSG00000117676, ENSG00000170476, ENSG00000011523, ENSG00000166037, ENSG00000138378, ENSG00000095015, ENSG00000177374, ENSG00000151322, ENSG0000…	8416	1138	20581	1.26356	3.04962e-11	2.17826e-12	6.69464e-11
UP_KEYWORDS	Nucleotide-binding	879	9.87973	1.24176e-13	ENSG00000169946, ENSG00000167800, ENSG00000179256, ENSG00000110075, ENSG00000126775, ENSG00000110076, ENSG00000164338, ENSG00000138246, ENSG00000126777, ENSG00000204264, ENSG00000204267, ENSG00000185219, ENSG00000156970, ENSG00000183888, ENSG00000185215, ENSG00000173567, ENSG00000215045, ENSG00000121101, ENSG00000136877, ENSG00000151240, ENSG00000167815, ENSG00000241962, ENSG00000169957, ENSG0000…	8416	1788	20581	1.20221	8.50242e-11	5.66824e-12	1.8664e-10
UP_KEYWORDS	Isopeptide bond	583	6.55277	1.25129e-13	ENSG00000081177, ENSG00000124357, ENSG00000167523, ENSG00000256223, ENSG00000164610, ENSG00000173281, ENSG00000153531, ENSG00000089327, ENSG00000005379, ENSG00000127152, ENSG00000120210, ENSG00000196387, ENSG00000119772, ENSG00000130513, ENSG00000062582, ENSG00000233276, ENSG00000112812, ENSG00000127124, ENSG00000167552, ENSG00000164647, ENSG00000176092, ENSG00000131196, ENSG00000217128, ENSG0000…	8416	1132	20581	1.25946	8.57087e-11	5.35683e-12	1.88149e-10
UP_SEQ_FEATURE	mutagenesis site	1063	11.9478	2.36168e-13	ENSG00000147697, ENSG00000117461, ENSG00000079999, ENSG00000159314, ENSG00000180251, ENSG00000172572, ENSG00000175063, ENSG00000127616, ENSG00000117411, ENSG00000100242, ENSG00000272617, ENSG00000100243, ENSG00000026103, ENSG00000158220, ENSG00000100249, ENSG00000159363, ENSG00000167220, ENSG00000145592, ENSG00000138892, ENSG00000141376, ENSG00000157884, ENSG00000250067, ENSG00000197901, ENSG0000…	8272	2191	20063	1.17673	3.39127e-09	1.13042e-09	4.99278e-10
GOTERM_BP_DIRECT	GO:0045944~positive regulation of transcription from RNA polymerase II promoter	534	6.00202	2.84348e-12	ENSG00000169946, ENSG00000160685, ENSG00000164330, ENSG00000167981, ENSG00000167800, ENSG00000064393, ENSG00000166337, ENSG00000151445, ENSG00000141002, ENSG00000109118, ENSG00000159692, ENSG00000126778, ENSG00000170178, ENSG00000133884, ENSG00000171425, ENSG00000185219, ENSG00000170581, ENSG00000092607, ENSG00000109111, ENSG00000100968, ENSG00000152104, ENSG00000160679, ENSG00000198914, ENSG0000…	7330	981	16792	1.24701	2.58048e-08	2.58048e-08	5.7508e-09
GOTERM_CC_DIRECT	GO:0005634~nucleus	2526	28.3916	3.45515e-12	ENSG00000169946, ENSG00000160685, ENSG00000164330, ENSG00000167981, ENSG00000167800, ENSG00000064393, ENSG00000166337, ENSG00000151445, ENSG00000141002, ENSG00000109118, ENSG00000159692, ENSG00000126778, ENSG00000163882, ENSG00000170178, ENSG00000133884, ENSG00000171425, ENSG00000185219, ENSG00000170581, ENSG00000092607, ENSG00000109111, ENSG00000100968, ENSG00000152104, ENSG00000160679, ENSG0000…	7791	5415	18224	1.09115	4.51585e-09	9.0317e-10	5.64515e-09
UP_KEYWORDS	Kinase	392	4.40598	4.87977e-12	ENSG00000164331, ENSG00000075651, ENSG00000113448, ENSG00000197142, ENSG00000087074, ENSG00000166333, ENSG00000138246, ENSG00000126777, ENSG00000033011, ENSG00000198523, ENSG00000113441, ENSG00000111339, ENSG00000242247, ENSG00000204267, ENSG00000137822, ENSG00000163682, ENSG00000139880, ENSG00000128973, ENSG00000065989, ENSG00000108256, ENSG00000198911, ENSG00000198707, ENSG00000034152, ENSG0000…	8416	735	20581	1.30425	3.34264e-09	1.96626e-10	7.33764e-09
UP_KEYWORDS	Chromatin regulator	175	1.96696	9.29028e-12	ENSG00000183914, ENSG00000170579, ENSG00000179256, ENSG00000126775, ENSG00000080802, ENSG00000126777, ENSG00000242247, ENSG00000141503, ENSG00000163681, ENSG00000106052, ENSG00000121104, ENSG00000109111, ENSG00000007202, ENSG00000100139, ENSG00000137824, ENSG00000198707, ENSG00000167994, ENSG00000198919, ENSG00000167165, ENSG00000198720, ENSG00000258659, ENSG00000198722, ENSG00000198515, ENSG0000…	8416	287	20581	1.49113	6.36381e-09	3.53545e-10	1.39696e-08
UP_KEYWORDS	Repressor	322	3.6192	2.2116e-11	ENSG00000152904, ENSG00000169946, ENSG00000164330, ENSG00000103326, ENSG00000110076, ENSG00000109118, ENSG00000133884, ENSG00000171425, ENSG00000242247, ENSG00000136492, ENSG00000185219, ENSG00000106258, ENSG00000136490, ENSG00000139880, ENSG00000184939, ENSG00000104907, ENSG00000100139, ENSG00000184937, ENSG00000169957, ENSG00000257594, ENSG00000169955, ENSG00000258659, ENSG00000179242, ENSG0000…	8416	592	20581	1.33013	1.51495e-08	7.97343e-10	3.32557e-08
UP_KEYWORDS	Transferase	828	9.30651	3.04613e-11	ENSG00000167985, ENSG00000169946, ENSG00000113448, ENSG00000138246, ENSG00000170175, ENSG00000204264, ENSG00000033011, ENSG00000198523, ENSG00000126778, ENSG00000136492, ENSG00000177646, ENSG00000156970, ENSG00000231852, ENSG00000128973, ENSG00000136875, ENSG00000165995, ENSG00000184937, ENSG00000198707, ENSG00000034152, ENSG00000185002, ENSG00000119684, ENSG00000119681, ENSG00000183691, ENSG0000…	8416	1708	20581	1.1855	2.0866e-08	1.0433e-09	4.58043e-08
GOTERM_MF_DIRECT	GO:0019901~protein kinase binding	228	2.56266	4.21927e-11	ENSG00000171056, ENSG00000138380, ENSG00000169946, ENSG00000164330, ENSG00000099381, ENSG00000188909, ENSG00000114166, ENSG00000126778, ENSG00000008441, ENSG00000115415, ENSG00000108509, ENSG00000170485, ENSG00000170581, ENSG00000167074, ENSG00000140464, ENSG00000100968, ENSG00000133740, ENSG00000198911, ENSG00000109787, ENSG00000106153, ENSG00000089154, ENSG00000116539, ENSG00000141905, ENSG0000…	7385	376	16881	1.3861	1.28477e-07	6.42384e-08	7.61012e-08
GOTERM_BP_DIRECT	GO:0000122~negative regulation of transcription from RNA polymerase II promoter	400	4.4959	6.01962e-11	ENSG00000171316, ENSG00000106351, ENSG00000185013, ENSG00000160685, ENSG00000113448, ENSG00000099381, ENSG00000166436, ENSG00000074855, ENSG00000152804, ENSG00000197948, ENSG00000198324, ENSG00000121104, ENSG00000100968, ENSG00000099385, ENSG00000215045, ENSG00000109787, ENSG00000100139, ENSG00000184937, ENSG00000116539, ENSG00000204160, ENSG00000141456, ENSG00000136367, ENSG00000027869, ENSG0000…	7330	720	16792	1.2727	5.4628e-07	2.7314e-07	1.21743e-07
UP_SEQ_FEATURE	compositionally biased region:Ser-rich	249	2.7987	9.804e-11	ENSG00000183914, ENSG00000159792, ENSG00000100078, ENSG00000086300, ENSG00000138107, ENSG00000170759, ENSG00000164331, ENSG00000113448, ENSG00000100271, ENSG00000067208, ENSG00000101336, ENSG00000037042, ENSG00000131899, ENSG00000182923, ENSG00000156973, ENSG00000137822, ENSG00000163681, ENSG00000156970, ENSG00000147439, ENSG00000152104, ENSG00000127824, ENSG00000137824, ENSG00000113580, ENSG0000…	8272	441	20063	1.36945	1.40795e-06	3.51988e-07	2.07287e-07
UP_KEYWORDS	ATP-binding	682	7.66551	1.80628e-10	ENSG00000183914, ENSG00000167984, ENSG00000198909, ENSG00000156587, ENSG00000064393, ENSG00000197142, ENSG00000166333, ENSG00000037042, ENSG00000198522, ENSG00000141503, ENSG00000136492, ENSG00000204267, ENSG00000156970, ENSG00000121101, ENSG00000136877, ENSG00000137825, ENSG00000034152, ENSG00000144118, ENSG00000196296, ENSG00000065243, ENSG00000198515, ENSG00000170606, ENSG00000132740, ENSG0000…	8416	1391	20581	1.199	1.2373e-07	5.89191e-09	2.71608e-07
UP_KEYWORDS	Zinc	1101	12.375	3.09314e-10	ENSG00000153391, ENSG00000164080, ENSG00000131759, ENSG00000169946, ENSG00000164330, ENSG00000113448, ENSG00000138386, ENSG00000064393, ENSG00000109118, ENSG00000126777, ENSG00000159692, ENSG00000133884, ENSG00000196890, ENSG00000144028, ENSG00000185219, ENSG00000065989, ENSG00000108256, ENSG00000109787, ENSG00000184357, ENSG00000141646, ENSG00000184937, ENSG00000116539, ENSG00000009307, ENSG0000…	8416	2348	20581	1.1467	2.1188e-07	9.63091e-09	4.65112e-07
UP_KEYWORDS	Host-virus interaction	218	2.45026	4.72008e-10	ENSG00000113448, ENSG00000064393, ENSG00000166337, ENSG00000015413, ENSG00000087074, ENSG00000166333, ENSG00000080802, ENSG00000159692, ENSG00000136492, ENSG00000151247, ENSG00000170581, ENSG00000156970, ENSG00000147535, ENSG00000231852, ENSG00000147533, ENSG00000100968, ENSG00000198911, ENSG00000184937, ENSG00000100138, ENSG00000034152, ENSG00000198919, ENSG00000257594, ENSG00000165702, ENSG0000…	8416	385	20581	1.3847	3.23325e-07	1.40576e-08	7.09753e-07
UP_KEYWORDS	Methylation	504	5.66483	5.36885e-10	ENSG00000131759, ENSG00000171316, ENSG00000169946, ENSG00000164330, ENSG00000064393, ENSG00000188909, ENSG00000126778, ENSG00000008441, ENSG00000152804, ENSG00000170485, ENSG00000167074, ENSG00000100968, ENSG00000133740, ENSG00000198914, ENSG00000198911, ENSG00000106153, ENSG00000141646, ENSG00000184937, ENSG00000116539, ENSG00000113580, ENSG00000141905, ENSG00000141456, ENSG00000163794, ENSG0000…	8416	1001	20581	1.23128	3.67766e-07	1.53236e-08	8.07308e-07
UP_KEYWORDS	Proto-oncogene	144	1.61852	6.76251e-10	ENSG00000169946, ENSG00000164330, ENSG00000164331, ENSG00000167800, ENSG00000164332, ENSG00000197142, ENSG00000126775, ENSG00000109118, ENSG00000164338, ENSG00000159692, ENSG00000204264, ENSG00000126778, ENSG00000136492, ENSG00000171425, ENSG00000185219, ENSG00000163682, ENSG00000109111, ENSG00000163684, ENSG00000100968, ENSG00000136875, ENSG00000184939, ENSG00000163687, ENSG00000184937, ENSG0000…	8416	236	20581	1.49215	4.63232e-07	1.85293e-08	1.01687e-06
KEGG_PATHWAY	hsa05200:Pathways in cancer	233	2.61886	5.94268e-09	ENSG00000106153, ENSG00000141646, ENSG00000116539, ENSG00000113580, ENSG00000121211, ENSG00000178093, ENSG00000204920, ENSG00000171132, ENSG00000113595, ENSG00000163792, ENSG00000130382, ENSG00000145675, ENSG00000166446, ENSG00000144218, ENSG00000132603, ENSG00000132604, ENSG00000170469, ENSG00000163798, ENSG00000196152, ENSG00000086589, ENSG00000163795, ENSG00000132600, ENSG00000204536, ENSG0000…	3095	393	6879	1.31773	1.77092e-06	1.77092e-06	7.93312e-06
UP_KEYWORDS	DNA-binding	960	10.7902	7.31215e-09	ENSG00000198909, ENSG00000159792, ENSG00000156873, ENSG00000064393, ENSG00000100865, ENSG00000101336, ENSG00000166333, ENSG00000163785, ENSG00000141503, ENSG00000160584, ENSG00000156970, ENSG00000137825, ENSG00000034152, ENSG00000178093, ENSG00000171132, ENSG00000145675, ENSG00000139625, ENSG00000065243, ENSG00000171435, ENSG00000117676, ENSG00000119487, ENSG00000164078, ENSG00000164076, ENSG0000…	8416	2050	20581	1.14519	5.00881e-06	1.92647e-07	1.09952e-05
UP_KEYWORDS	Zinc-finger	841	9.45262	1.208e-08	ENSG00000171316, ENSG00000071243, ENSG00000099381, ENSG00000171720, ENSG00000107077, ENSG00000164663, ENSG00000136169, ENSG00000077080, ENSG00000183207, ENSG00000064655, ENSG00000178028, ENSG00000116539, ENSG00000113580, ENSG00000173894, ENSG00000135365, ENSG00000165702, ENSG00000095787, ENSG00000139372, ENSG00000099956, ENSG00000073614, ENSG00000204371, ENSG00000114982, ENSG00000170608, ENSG0000…	8416	1781	20581	1.15476	8.27476e-06	3.06474e-07	1.81645e-05
INTERPRO	IPR011993:Pleckstrin homology-like domain	238	2.67506	1.4583e-08	ENSG00000197323, ENSG00000120948, ENSG00000160685, ENSG00000169946, ENSG00000138386, ENSG00000183779, ENSG00000171720, ENSG00000141002, ENSG00000109118, ENSG00000159692, ENSG00000126778, ENSG00000152804, ENSG00000108395, ENSG00000078699, ENSG00000104447, ENSG00000160877, ENSG00000184939, ENSG00000109787, ENSG00000115289, ENSG00000173894, ENSG00000141456, ENSG00000136367, ENSG00000165702, ENSG0000…	7830	427	18559	1.32112	8.87188e-05	8.87188e-05	2.83254e-05
GOTERM_CC_DIRECT	GO:0005925~focal adhesion	222	2.49522	2.15176e-08	ENSG00000152904, ENSG00000198909, ENSG00000156587, ENSG00000064393, ENSG00000166333, ENSG00000033011, ENSG00000111339, ENSG00000141503, ENSG00000141504, ENSG00000156970, ENSG00000159495, ENSG00000128309, ENSG00000104907, ENSG00000137825, ENSG00000034152, ENSG00000257594, ENSG00000167165, ENSG00000100949, ENSG00000119682, ENSG00000128708, ENSG00000065243, ENSG00000110851, ENSG00000110080, ENSG0000…	7791	391	18224	1.32809	2.81231e-05	4.68725e-06	3.51565e-05
GOTERM_CC_DIRECT	GO:0005913~cell-cell adherens junction	188	2.11307	2.39049e-08	ENSG00000163888, ENSG00000126467, ENSG00000087074, ENSG00000166333, ENSG00000008735, ENSG00000114166, ENSG00000131899, ENSG00000002330, ENSG00000160255, ENSG00000088970, ENSG00000089159, ENSG00000121101, ENSG00000089154, ENSG00000034152, ENSG00000066044, ENSG00000139625, ENSG00000081237, ENSG00000100280, ENSG00000164327, ENSG00000143543, ENSG00000186298, ENSG00000168143, ENSG00000141510, ENSG0000…	7791	323	18224	1.36146	3.12432e-05	4.46337e-06	3.90569e-05
GOTERM_MF_DIRECT	GO:0044822~poly(A) RNA binding	582	6.54153	4.02048e-08	ENSG00000131759, ENSG00000169946, ENSG00000064393, ENSG00000141002, ENSG00000109118, ENSG00000159692, ENSG00000126778, ENSG00000152804, ENSG00000008441, ENSG00000108395, ENSG00000136160, ENSG00000092607, ENSG00000184939, ENSG00000198911, ENSG00000184937, ENSG00000141646, ENSG00000184357, ENSG00000141905, ENSG00000165702, ENSG00000183691, ENSG00000160678, ENSG00000196092, ENSG00000139372, ENSG0000…	7385	1129	16881	1.17836	0.000122416	4.08071e-05	7.25158e-05
INTERPRO	IPR013088:Zinc finger, NHR/GATA-type	46	0.517028	4.12276e-08	ENSG00000185013, ENSG00000099381, ENSG00000183779, ENSG00000137727, ENSG00000067208, ENSG00000008735, ENSG00000175115, ENSG00000242247, ENSG00000108509, ENSG00000168137, ENSG00000126461, ENSG00000108256, ENSG00000116539, ENSG00000121210, ENSG00000173894, ENSG00000164086, ENSG00000131746, ENSG00000115295, ENSG00000198720, ENSG00000179242, ENSG00000123066, ENSG00000158987, ENSG00000164327, ENSG0000…	7830	58	18559	1.87985	0.000250797	0.000125407	8.0079e-05
GOTERM_MF_DIRECT	GO:0008134~transcription factor binding	170	1.91076	5.2985e-08	ENSG00000164080, ENSG00000183914, ENSG00000167984, ENSG00000159792, ENSG00000146282, ENSG00000198909, ENSG00000171316, ENSG00000176658, ENSG00000156587, ENSG00000170759, ENSG00000138107, ENSG00000100271, ENSG00000064393, ENSG00000156873, ENSG00000197142, ENSG00000130377, ENSG00000101336, ENSG00000166333, ENSG00000163785, ENSG00000103222, ENSG00000141503, ENSG00000136492, ENSG00000144028, ENSG0000…	7385	284	16881	1.36829	0.000161326	4.0334e-05	9.55669e-05
GOTERM_BP_DIRECT	GO:0045893~positive regulation of transcription, DNA-templated	285	3.20333	6.7064e-08	ENSG00000169946, ENSG00000160685, ENSG00000164330, ENSG00000167981, ENSG00000103326, ENSG00000015413, ENSG00000109118, ENSG00000080802, ENSG00000185015, ENSG00000113441, ENSG00000133884, ENSG00000242247, ENSG00000171425, ENSG00000185219, ENSG00000106052, ENSG00000136490, ENSG00000185404, ENSG00000184939, ENSG00000109787, ENSG00000100139, ENSG00000184937, ENSG00000104907, ENSG00000132744, ENSG0000…	7330	515	16792	1.26776	0.00060842	0.000202848	0.000135632
UP_SEQ_FEATURE	sequence variant	5309	59.6718	6.9266e-08	ENSG00000205220, ENSG00000239713, ENSG00000101336, ENSG00000076248, ENSG00000077380, ENSG00000114166, ENSG00000159692, ENSG00000204264, ENSG00000143553, ENSG00000175115, ENSG00000113249, ENSG00000115415, ENSG00000204525, ENSG00000204267, ENSG00000170581, ENSG00000151247, ENSG00000109111, ENSG00000140464, ENSG00000089157, ENSG00000073008, ENSG00000132744, ENSG00000113595, ENSG00000145675, ENSG0000…	8272	12443	20063	1.03484	0.000994235	0.000198926	0.00014645
GOTERM_CC_DIRECT	GO:0048471~perinuclear region of cytoplasm	331	3.72036	7.42836e-08	ENSG00000171316, ENSG00000170759, ENSG00000166337, ENSG00000183779, ENSG00000124614, ENSG00000080802, ENSG00000074855, ENSG00000008441, ENSG00000196890, ENSG00000141503, ENSG00000160584, ENSG00000160679, ENSG00000108256, ENSG00000100276, ENSG00000108255, ENSG00000257093, ENSG00000184357, ENSG00000127928, ENSG00000137825, ENSG00000113580, ENSG00000141905, ENSG00000139998, ENSG00000169126, ENSG0000…	7791	621	18224	1.24677	9.70839e-05	1.2136e-05	0.000121368
GOTERM_MF_DIRECT	GO:0042803~protein homodimerization activity	389	4.37226	1.12328e-07	ENSG00000131759, ENSG00000105976, ENSG00000073921, ENSG00000101336, ENSG00000108395, ENSG00000140464, ENSG00000175197, ENSG00000118689, ENSG00000198795, ENSG00000196914, ENSG00000135363, ENSG00000043093, ENSG00000048462, ENSG00000130382, ENSG00000072364, ENSG00000165702, ENSG00000196092, ENSG00000143549, ENSG00000205927, ENSG00000113916, ENSG00000182158, ENSG00000143294, ENSG00000168143, ENSG0000…	7385	730	16881	1.21808	0.000341979	6.84052e-05	0.0002026
UP_KEYWORDS	Chromosomal rearrangement	184	2.06811	1.66851e-07	ENSG00000131759, ENSG00000076242, ENSG00000159692, ENSG00000171522, ENSG00000115415, ENSG00000002330, ENSG00000136160, ENSG00000115414, ENSG00000134318, ENSG00000140464, ENSG00000140285, ENSG00000081052, ENSG00000127928, ENSG00000141646, ENSG00000123374, ENSG00000145675, ENSG00000107831, ENSG00000056558, ENSG00000144118, ENSG00000143549, ENSG00000197943, ENSG00000196591, ENSG00000078295, ENSG0000…	8416	334	20581	1.3472	0.000114286	4.08188e-06	0.000250892
GOTERM_CC_DIRECT	GO:0000790~nuclear chromatin	119	1.33753	1.81311e-07	ENSG00000160685, ENSG00000169946, ENSG00000164330, ENSG00000167981, ENSG00000167800, ENSG00000064393, ENSG00000141002, ENSG00000126778, ENSG00000163882, ENSG00000170178, ENSG00000171425, ENSG00000185219, ENSG00000170581, ENSG00000092607, ENSG00000100968, ENSG00000185404, ENSG00000198914, ENSG00000198911, ENSG00000184939, ENSG00000109787, ENSG00000184357, ENSG00000184937, ENSG00000141905, ENSG0000…	7791	193	18224	1.44225	0.000236945	2.633e-05	0.000296233
INTERPRO	IPR001849:Pleckstrin homology domain	157	1.76464	2.06313e-07	ENSG00000160685, ENSG00000169946, ENSG00000167981, ENSG00000164330, ENSG00000103326, ENSG00000080802, ENSG00000109118, ENSG00000133884, ENSG00000242247, ENSG00000171425, ENSG00000185219, ENSG00000106052, ENSG00000185404, ENSG00000184939, ENSG00000109787, ENSG00000184937, ENSG00000104907, ENSG00000198919, ENSG00000169957, ENSG00000169955, ENSG00000165702, ENSG00000170374, ENSG00000258659, ENSG0000…	7830	271	18559	1.37317	0.00125442	0.000418315	0.000400734
GOTERM_CC_DIRECT	GO:0030027~lamellipodium	101	1.13521	3.4647e-07	ENSG00000115109, ENSG00000075651, ENSG00000157985, ENSG00000104643, ENSG00000134215, ENSG00000137727, ENSG00000008735, ENSG00000023892, ENSG00000134318, ENSG00000198324, ENSG00000152104, ENSG00000100330, ENSG00000173898, ENSG00000035681, ENSG00000161714, ENSG00000131746, ENSG00000169129, ENSG00000197943, ENSG00000196155, ENSG00000115290, ENSG00000165322, ENSG00000159788, ENSG00000133612, ENSG0000…	7791	160	18224	1.47656	0.000452733	4.52826e-05	0.000566077
KEGG_PATHWAY	hsa05202:Transcriptional misregulation in cancer	108	1.21389	3.91932e-07	ENSG00000115109, ENSG00000101336, ENSG00000166333, ENSG00000050405, ENSG00000124614, ENSG00000145907, ENSG00000163682, ENSG00000089159, ENSG00000244486, ENSG00000089157, ENSG00000073008, ENSG00000167460, ENSG00000131746, ENSG00000163466, ENSG00000126458, ENSG00000085063, ENSG00000081237, ENSG00000142798, ENSG00000183386, ENSG00000186298, ENSG00000013016, ENSG00000078098, ENSG00000136153, ENSG0000…	3095	167	6879	1.43738	0.000116789	5.83962e-05	0.000523204
UP_SEQ_FEATURE	domain:Protein kinase	251	2.82118	5.01629e-07	ENSG00000120265, ENSG00000028528, ENSG00000184640, ENSG00000170759, ENSG00000101665, ENSG00000115306, ENSG00000073921, ENSG00000142634, ENSG00000173992, ENSG00000050405, ENSG00000173801, ENSG00000126777, ENSG00000168003, ENSG00000187164, ENSG00000108953, ENSG00000115415, ENSG00000117450, ENSG00000065613, ENSG00000149925, ENSG00000158769, ENSG00000173898, ENSG00000117868, ENSG00000073008, ENSG0000…	8272	478	20063	1.27359	0.00717801	0.00119993	0.00106059
UP_SEQ_FEATURE	binding site:ATP	288	3.23705	5.15009e-07	ENSG00000091127, ENSG00000151304, ENSG00000146282, ENSG00000124614, ENSG00000080802, ENSG00000164338, ENSG00000126777, ENSG00000144028, ENSG00000151247, ENSG00000109111, ENSG00000160679, ENSG00000108256, ENSG00000184357, ENSG00000104907, ENSG00000100138, ENSG00000009307, ENSG00000141456, ENSG00000198919, ENSG00000169957, ENSG00000166441, ENSG00000131747, ENSG00000087302, ENSG00000196591, ENSG0000…	8272	558	20063	1.25183	0.00736877	0.00105602	0.00108888
UP_KEYWORDS	Transport	912	10.2506	5.58443e-07	ENSG00000131759, ENSG00000196482, ENSG00000091831, ENSG00000143365, ENSG00000069667, ENSG00000204231, ENSG00000167491, ENSG00000126368, ENSG00000119508, ENSG00000111424, ENSG00000160113, ENSG00000107485, ENSG00000136931, ENSG00000104447, ENSG00000153234, ENSG00000151090, ENSG00000136574, ENSG00000113580, ENSG00000173153, ENSG00000132170, ENSG00000143257, ENSG00000144852, ENSG00000123358, ENSG0000…	8416	1978	20581	1.12753	0.00038246	1.31907e-05	0.000839721
UP_SEQ_FEATURE	zinc finger region:NR C4-type	36	0.404631	6.3939e-07	ENSG00000125740, ENSG00000131759, ENSG00000169946, ENSG00000138386, ENSG00000171720, ENSG00000069667, ENSG00000114166, ENSG00000159692, ENSG00000152804, ENSG00000173039, ENSG00000108509, ENSG00000156603, ENSG00000107485, ENSG00000168610, ENSG00000126261, ENSG00000175197, ENSG00000100968, ENSG00000117318, ENSG00000167771, ENSG00000133740, ENSG00000106153, ENSG00000135547, ENSG00000141456, ENSG0000…	8272	45	20063	1.94033	0.00914025	0.00114713	0.00135186
UP_SEQ_FEATURE	DNA-binding region:Nuclear receptor	36	0.404631	6.3939e-07	ENSG00000131759, ENSG00000171056, ENSG00000064393, ENSG00000166333, ENSG00000126778, ENSG00000115415, ENSG00000170485, ENSG00000198914, ENSG00000140285, ENSG00000159592, ENSG00000184939, ENSG00000184937, ENSG00000141646, ENSG00000123374, ENSG00000034152, ENSG00000198707, ENSG00000185002, ENSG00000169129, ENSG00000196591, ENSG00000164938, ENSG00000113658, ENSG00000005339, ENSG00000134222, ENSG0000…	8272	45	20063	1.94033	0.00914025	0.00114713	0.00135186
GOTERM_MF_DIRECT	GO:0003700~transcription factor activity, sequence-specific DNA binding	494	5.55243	7.25874e-07	ENSG00000169946, ENSG00000167800, ENSG00000179256, ENSG00000110075, ENSG00000126775, ENSG00000110076, ENSG00000164338, ENSG00000138246, ENSG00000126777, ENSG00000126778, ENSG00000204264, ENSG00000204267, ENSG00000185219, ENSG00000156970, ENSG00000183888, ENSG00000185215, ENSG00000173567, ENSG00000215045, ENSG00000121101, ENSG00000136877, ENSG00000151240, ENSG00000167815, ENSG00000241962, ENSG0000…	7385	961	16881	1.17504	0.00220785	0.000368313	0.00130922
INTERPRO	IPR000719:Protein kinase, catalytic domain	259	2.91109	7.6366e-07	ENSG00000132670, ENSG00000055483, ENSG00000151388, ENSG00000062524, ENSG00000198467, ENSG00000183621, ENSG00000043143, ENSG00000179088, ENSG00000177731, ENSG00000167536, ENSG00000130518, ENSG00000166762, ENSG00000235750, ENSG00000114423, ENSG00000164972, ENSG00000114933, ENSG00000164626, ENSG00000164627, ENSG00000164620, ENSG00000150867, ENSG00000164976, ENSG00000185829, ENSG00000103966, ENSG0000…	7830	487	18559	1.26056	0.00463533	0.00116085	0.00148329
INTERPRO	IPR001827:Homeobox protein, antennapedia type, conserved site	20	0.224795	8.94205e-07	ENSG00000139193, ENSG00000213390, ENSG00000167261, ENSG00000159322, ENSG00000123500, ENSG00000125753, ENSG00000111077, ENSG00000113302, ENSG00000115216, ENSG00000172548, ENSG00000117448, ENSG00000140835, ENSG00000085978, ENSG00000140836, ENSG00000115211, ENSG00000099810, ENSG00000153822, ENSG00000085982, ENSG00000143217, ENSG00000130595, ENSG00000175084, ENSG00000054219, ENSG00000186340, ENSG0000…	7830	20	18559	2.37024	0.00542557	0.00108748	0.00173686
INTERPRO	IPR011009:Protein kinase-like domain	279	3.13589	1.07794e-06	ENSG00000131759, ENSG00000151304, ENSG00000154310, ENSG00000170759, ENSG00000184640, ENSG00000075651, ENSG00000166337, ENSG00000100678, ENSG00000198523, ENSG00000143553, ENSG00000113441, ENSG00000187164, ENSG00000115415, ENSG00000168314, ENSG00000023892, ENSG00000108395, ENSG00000151247, ENSG00000118804, ENSG00000156970, ENSG00000167578, ENSG00000065989, ENSG00000134030, ENSG00000143952, ENSG0000…	7830	531	18559	1.24538	0.00653673	0.00109243	0.00209373
KEGG_PATHWAY	hsa05223:Non-small cell lung cancer	44	0.494549	1.14334e-06	ENSG00000242515, ENSG00000159692, ENSG00000214447, ENSG00000152804, ENSG00000108395, ENSG00000092607, ENSG00000198324, ENSG00000166831, ENSG00000218336, ENSG00000128973, ENSG00000141646, ENSG00000113389, ENSG00000131747, ENSG00000153446, ENSG00000167165, ENSG00000183691, ENSG00000160678, ENSG00000139625, ENSG00000139372, ENSG00000196296, ENSG00000087085, ENSG00000205927, ENSG00000170469, ENSG0000…	3095	56	6879	1.74634	0.000340658	0.000113566	0.00152628
INTERPRO	IPR016024:Armadillo-type fold	193	2.16927	1.27314e-06	ENSG00000197323, ENSG00000131759, ENSG00000184640, ENSG00000105976, ENSG00000073921, ENSG00000137727, ENSG00000067208, ENSG00000173039, ENSG00000151247, ENSG00000140464, ENSG00000175197, ENSG00000118689, ENSG00000266173, ENSG00000198795, ENSG00000184937, ENSG00000135363, ENSG00000196914, ENSG00000115970, ENSG00000048462, ENSG00000140937, ENSG00000130382, ENSG00000072364, ENSG00000162946, ENSG0000…	7830	351	18559	1.3033	0.00771584	0.00110593	0.00247286
GOTERM_BP_DIRECT	GO:0007165~signal transduction	585	6.57525	1.34626e-06	ENSG00000131759, ENSG00000161642, ENSG00000124610, ENSG00000107077, ENSG00000173039, ENSG00000133884, ENSG00000125347, ENSG00000115415, ENSG00000107485, ENSG00000168610, ENSG00000111602, ENSG00000104447, ENSG00000187166, ENSG00000167670, ENSG00000184357, ENSG00000141646, ENSG00000134046, ENSG00000165119, ENSG00000112658, ENSG00000099956, ENSG00000204371, ENSG00000196591, ENSG00000128708, ENSG0000…	7330	1161	16792	1.15431	0.012143	0.00304967	0.00272269
KEGG_PATHWAY	hsa04931:Insulin resistance	74	0.831741	1.49104e-06	ENSG00000075651, ENSG00000154783, ENSG00000115306, ENSG00000157985, ENSG00000134215, ENSG00000137727, ENSG00000073712, ENSG00000149527, ENSG00000023892, ENSG00000134318, ENSG00000196526, ENSG00000198324, ENSG00000173898, ENSG00000196914, ENSG00000161714, ENSG00000172650, ENSG00000105963, ENSG00000077420, ENSG00000169129, ENSG00000066248, ENSG00000144711, ENSG00000079156, ENSG00000173020, ENSG0000…	3095	108	6879	1.5229	0.000444231	0.000111076	0.00199043
GOTERM_MF_DIRECT	GO:0098641~cadherin binding involved in cell-cell adhesion	167	1.87704	2.19107e-06	ENSG00000028528, ENSG00000154783, ENSG00000138443, ENSG00000166333, ENSG00000187164, ENSG00000089159, ENSG00000050820, ENSG00000077420, ENSG00000169750, ENSG00000143545, ENSG00000125753, ENSG00000065243, ENSG00000115216, ENSG00000177301, ENSG00000039068, ENSG00000078098, ENSG00000163697, ENSG00000127831, ENSG00000120318, ENSG00000103496, ENSG00000132613, ENSG00000173166, ENSG00000129116, ENSG0000…	7385	290	16881	1.31633	0.00664962	0.000952664	0.00395187
GOTERM_MF_DIRECT	GO:0032403~protein complex binding	124	1.39373	2.60088e-06	ENSG00000131759, ENSG00000105976, ENSG00000173801, ENSG00000126778, ENSG00000173039, ENSG00000138756, ENSG00000152804, ENSG00000115590, ENSG00000092067, ENSG00000140464, ENSG00000175197, ENSG00000109787, ENSG00000135363, ENSG00000184937, ENSG00000130382, ENSG00000166145, ENSG00000056558, ENSG00000082258, ENSG00000244405, ENSG00000196092, ENSG00000139626, ENSG00000146674, ENSG00000196591, ENSG0000…	7385	206	16881	1.37595	0.00788841	0.000989472	0.004691
UP_KEYWORDS	WD repeat	154	1.73092	2.68439e-06	ENSG00000198909, ENSG00000159792, ENSG00000154310, ENSG00000066056, ENSG00000156873, ENSG00000064393, ENSG00000101336, ENSG00000166333, ENSG00000163785, ENSG00000115694, ENSG00000141503, ENSG00000134318, ENSG00000156970, ENSG00000160584, ENSG00000159899, ENSG00000121101, ENSG00000123374, ENSG00000034152, ENSG00000178093, ENSG00000171132, ENSG00000188322, ENSG00000139625, ENSG00000065243, ENSG0000…	8416	281	20581	1.34022	0.00183712	6.12918e-05	0.00403641
UP_KEYWORDS	Cell adhesion	246	2.76498	2.85734e-06	ENSG00000159792, ENSG00000198909, ENSG00000154310, ENSG00000066056, ENSG00000156873, ENSG00000064393, ENSG00000101336, ENSG00000130377, ENSG00000166333, ENSG00000163785, ENSG00000115694, ENSG00000141503, ENSG00000134318, ENSG00000156970, ENSG00000160584, ENSG00000121101, ENSG00000137825, ENSG00000123374, ENSG00000034152, ENSG00000178093, ENSG00000171132, ENSG00000188322, ENSG00000131747, ENSG0000…	8416	479	20581	1.25592	0.00195536	6.3136e-05	0.00429646
GOTERM_MF_DIRECT	GO:0019899~enzyme binding	188	2.11307	2.88724e-06	ENSG00000197147, ENSG00000171227, ENSG00000151445, ENSG00000130734, ENSG00000138246, ENSG00000170175, ENSG00000242247, ENSG00000204267, ENSG00000109111, ENSG00000160679, ENSG00000165995, ENSG00000100139, ENSG00000198707, ENSG00000167994, ENSG00000196296, ENSG00000259803, ENSG00000185009, ENSG00000198515, ENSG00000109103, ENSG00000152700, ENSG00000053918, ENSG00000198925, ENSG00000180104, ENSG0000…	7385	333	16881	1.29051	0.00875313	0.000976374	0.00520747
INTERPRO	IPR001628:Zinc finger, nuclear hormone receptor-type	36	0.404631	3.0361e-06	ENSG00000131759, ENSG00000196482, ENSG00000091831, ENSG00000143365, ENSG00000069667, ENSG00000204231, ENSG00000126368, ENSG00000119508, ENSG00000111424, ENSG00000160113, ENSG00000136931, ENSG00000153234, ENSG00000151090, ENSG00000113580, ENSG00000173153, ENSG00000132170, ENSG00000143257, ENSG00000144852, ENSG00000123358, ENSG00000177463, ENSG00000120798, ENSG00000112033, ENSG00000077092, ENSG0000…	7830	46	18559	1.85497	0.0183021	0.0023063	0.00589705
GOTERM_CC_DIRECT	GO:0005856~cytoskeleton	203	2.28167	3.07256e-06	ENSG00000131759, ENSG00000196482, ENSG00000091831, ENSG00000143365, ENSG00000069667, ENSG00000204231, ENSG00000126368, ENSG00000119508, ENSG00000111424, ENSG00000160113, ENSG00000136931, ENSG00000153234, ENSG00000151090, ENSG00000113580, ENSG00000173153, ENSG00000132170, ENSG00000143257, ENSG00000144852, ENSG00000123358, ENSG00000177463, ENSG00000120798, ENSG00000112033, ENSG00000077092, ENSG0000…	7791	371	18224	1.27989	0.00400779	0.00036501	0.00501997
GOTERM_BP_DIRECT	GO:0006351~transcription, DNA-templated	948	10.6553	3.26187e-06	ENSG00000131759, ENSG00000138380, ENSG00000103326, ENSG00000167800, ENSG00000166337, ENSG00000121413, ENSG00000188909, ENSG00000124613, ENSG00000141002, ENSG00000171222, ENSG00000159692, ENSG00000121417, ENSG00000167840, ENSG00000126778, ENSG00000197951, ENSG00000008441, ENSG00000170485, ENSG00000197757, ENSG00000170581, ENSG00000185219, ENSG00000092607, ENSG00000109111, ENSG00000100968, ENSG0000…	7330	1955	16792	1.11086	0.0291677	0.00590281	0.0065967
KEGG_PATHWAY	hsa04015:Rap1 signaling pathway	128	1.43869	3.32314e-06	ENSG00000198909, ENSG00000159792, ENSG00000154310, ENSG00000066056, ENSG00000156873, ENSG00000064393, ENSG00000101336, ENSG00000166333, ENSG00000163785, ENSG00000115694, ENSG00000141503, ENSG00000134318, ENSG00000156970, ENSG00000160584, ENSG00000159899, ENSG00000121101, ENSG00000123374, ENSG00000034152, ENSG00000178093, ENSG00000171132, ENSG00000188322, ENSG00000139625, ENSG00000065243, ENSG0000…	3095	210	6879	1.35474	0.000989807	0.00019804	0.0044361
UP_KEYWORDS	Protein transport	305	3.42812	3.60242e-06	ENSG00000106006, ENSG00000108511, ENSG00000175879, ENSG00000106004, ENSG00000122592, ENSG00000105997, ENSG00000260027, ENSG00000172789, ENSG00000173917, ENSG00000105996, ENSG00000197757, ENSG00000197576, ENSG00000170166, ENSG00000128652, ENSG00000182742, ENSG00000120075, ENSG00000120068, ENSG00000037965, ENSG00000120093, ENSG00000198353	8416	610	20581	1.22273	0.00246462	7.71115e-05	0.00541678
INTERPRO	IPR000536:Nuclear hormone receptor, ligand-binding, core	37	0.415871	3.93121e-06	ENSG00000159792, ENSG00000198909, ENSG00000154310, ENSG00000066056, ENSG00000156873, ENSG00000064393, ENSG00000101336, ENSG00000166333, ENSG00000163785, ENSG00000115694, ENSG00000141503, ENSG00000134318, ENSG00000156970, ENSG00000160584, ENSG00000159899, ENSG00000121101, ENSG00000123374, ENSG00000034152, ENSG00000178093, ENSG00000171132, ENSG00000188322, ENSG00000139625, ENSG00000065243, ENSG0000…	7830	48	18559	1.82706	0.0236338	0.00265398	0.00763557
UP_SEQ_FEATURE	short sequence motif:Nuclear localization signal	184	2.06811	4.17229e-06	ENSG00000138798, ENSG00000171094, ENSG00000132155, ENSG00000204231, ENSG00000157764, ENSG00000146648, ENSG00000177885, ENSG00000163235, ENSG00000147889, ENSG00000002330, ENSG00000105221, ENSG00000110092, ENSG00000166501, ENSG00000101412, ENSG00000118689, ENSG00000051382, ENSG00000112242, ENSG00000135446, ENSG00000141736, ENSG00000169032, ENSG00000174775, ENSG00000117020, ENSG00000145675, ENSG0000…	8272	344	20063	1.29731	0.0581586	0.00663548	0.00882113
GOTERM_MF_DIRECT	GO:0005524~ATP binding	737	8.28369	4.35007e-06	ENSG00000118690, ENSG00000064419, ENSG00000111785, ENSG00000110075, ENSG00000125449, ENSG00000167077, ENSG00000124198, ENSG00000153827, ENSG00000173801, ENSG00000138246, ENSG00000104442, ENSG00000172239, ENSG00000103723, ENSG00000083642, ENSG00000149262, ENSG00000143493, ENSG00000118369, ENSG00000198793, ENSG00000134030, ENSG00000089154, ENSG00000115970, ENSG00000189350, ENSG00000174373, ENSG0000…	7385	1495	16881	1.12687	0.0131586	0.00132372	0.00784575
GOTERM_CC_DIRECT	GO:0043234~protein complex	222	2.49522	4.41874e-06	ENSG00000131759, ENSG00000113448, ENSG00000137727, ENSG00000110076, ENSG00000170382, ENSG00000156687, ENSG00000163785, ENSG00000170175, ENSG00000113441, ENSG00000147535, ENSG00000218336, ENSG00000128585, ENSG00000140285, ENSG00000065989, ENSG00000099203, ENSG00000147437, ENSG00000005844, ENSG00000109255, ENSG00000127928, ENSG00000137825, ENSG00000113580, ENSG00000138100, ENSG00000034152, ENSG0000…	7791	412	18224	1.26039	0.00575866	0.00048116	0.0072193
GOTERM_BP_DIRECT	GO:0035556~intracellular signal transduction	221	2.48398	5.12557e-06	ENSG00000154415, ENSG00000118260, ENSG00000181929, ENSG00000235194, ENSG00000171862, ENSG00000173039, ENSG00000143554, ENSG00000107175, ENSG00000168610, ENSG00000152254, ENSG00000108788, ENSG00000198793, ENSG00000051382, ENSG00000163581, ENSG00000117020, ENSG00000171132, ENSG00000181856, ENSG00000145675, ENSG00000179295, ENSG00000119383, ENSG00000198380, ENSG00000182158, ENSG00000121879, ENSG0000…	7330	403	16792	1.25628	0.0454495	0.00772247	0.0103656
KEGG_PATHWAY	hsa05166:HTLV-I infection	150	1.68596	5.64227e-06	ENSG00000120265, ENSG00000028528, ENSG00000184640, ENSG00000170759, ENSG00000115306, ENSG00000073921, ENSG00000142634, ENSG00000173992, ENSG00000050405, ENSG00000173801, ENSG00000126777, ENSG00000168003, ENSG00000187164, ENSG00000108953, ENSG00000115415, ENSG00000117450, ENSG00000065613, ENSG00000149925, ENSG00000158769, ENSG00000173898, ENSG00000117868, ENSG00000100139, ENSG00000089154, ENSG0000…	3095	254	6879	1.31257	0.00167999	0.000280194	0.00753182
GOTERM_BP_DIRECT	GO:0000165~MAPK cascade	151	1.6972	5.64826e-06	ENSG00000010256, ENSG00000138443, ENSG00000115306, ENSG00000139436, ENSG00000090372, ENSG00000114166, ENSG00000008735, ENSG00000002726, ENSG00000173039, ENSG00000139192, ENSG00000160255, ENSG00000005844, ENSG00000113580, ENSG00000135446, ENSG00000119878, ENSG00000166147, ENSG00000162946, ENSG00000126458, ENSG00000170275, ENSG00000166794, ENSG00000186298, ENSG00000100348, ENSG00000003402, ENSG0000…	7330	262	16792	1.3203	0.0499665	0.00729584	0.0114226
UP_SEQ_FEATURE	repeat:WD 2	152	1.70844	6.37623e-06	ENSG00000107829, ENSG00000115207, ENSG00000125746, ENSG00000164338, ENSG00000005448, ENSG00000090372, ENSG00000077380, ENSG00000131899, ENSG00000135541, ENSG00000138442, ENSG00000144021, ENSG00000136875, ENSG00000158560, ENSG00000035681, ENSG00000143951, ENSG00000164087, ENSG00000122735, ENSG00000120253, ENSG00000157796, ENSG00000092470, ENSG00000196151, ENSG00000085978, ENSG00000103426, ENSG0000…	8272	278	20063	1.32612	0.087502	0.00911514	0.0134804
UP_SEQ_FEATURE	repeat:WD 1	152	1.70844	6.37623e-06	ENSG00000088827, ENSG00000107736, ENSG00000084636, ENSG00000110076, ENSG00000115414, ENSG00000160255, ENSG00000139880, ENSG00000218336, ENSG00000171812, ENSG00000089159, ENSG00000244486, ENSG00000005844, ENSG00000073008, ENSG00000171132, ENSG00000074660, ENSG00000169851, ENSG00000196159, ENSG00000179242, ENSG00000139626, ENSG00000156886, ENSG00000065243, ENSG00000081138, ENSG00000087303, ENSG0000…	8272	278	20063	1.32612	0.087502	0.00911514	0.0134804
GOTERM_CC_DIRECT	GO:0005667~transcription factor complex	114	1.28133	6.51744e-06	ENSG00000138193, ENSG00000091127, ENSG00000131759, ENSG00000105974, ENSG00000169744, ENSG00000139579, ENSG00000113448, ENSG00000156873, ENSG00000166337, ENSG00000171720, ENSG00000242515, ENSG00000107077, ENSG00000076248, ENSG00000103126, ENSG00000175198, ENSG00000108953, ENSG00000115415, ENSG00000076984, ENSG00000151247, ENSG00000140465, ENSG00000126803, ENSG00000127824, ENSG00000112062, ENSG0000…	7791	193	18224	1.38165	0.00848214	0.00065504	0.010648
KEGG_PATHWAY	hsa04151:PI3K-Akt signaling pathway	196	2.20299	6.67835e-06	ENSG00000131759, ENSG00000196482, ENSG00000091831, ENSG00000143365, ENSG00000069667, ENSG00000204231, ENSG00000126368, ENSG00000119508, ENSG00000111424, ENSG00000160113, ENSG00000136931, ENSG00000153234, ENSG00000151090, ENSG00000113580, ENSG00000173153, ENSG00000132170, ENSG00000143257, ENSG00000144852, ENSG00000123358, ENSG00000177463, ENSG00000120798, ENSG00000112033, ENSG00000077092, ENSG0000…	3095	345	6879	1.2627	0.00198817	0.000284267	0.00891482
INTERPRO	IPR001723:Steroid hormone receptor	36	0.404631	7.05874e-06	ENSG00000115109, ENSG00000154310, ENSG00000164331, ENSG00000101336, ENSG00000174611, ENSG00000131899, ENSG00000156973, ENSG00000023892, ENSG00000154114, ENSG00000152104, ENSG00000089159, ENSG00000070087, ENSG00000167460, ENSG00000131746, ENSG00000171132, ENSG00000006453, ENSG00000118407, ENSG00000143549, ENSG00000158985, ENSG00000096696, ENSG00000109107, ENSG00000073792, ENSG00000187672, ENSG0000…	7830	47	18559	1.81551	0.0420364	0.00428534	0.0137097
UP_SEQ_FEATURE	domain:PH	136	1.52861	7.31712e-06	ENSG00000169946, ENSG00000164330, ENSG00000167981, ENSG00000167800, ENSG00000064393, ENSG00000151445, ENSG00000141002, ENSG00000109118, ENSG00000159692, ENSG00000163882, ENSG00000170178, ENSG00000133884, ENSG00000171425, ENSG00000185219, ENSG00000170581, ENSG00000092607, ENSG00000109111, ENSG00000152104, ENSG00000198914, ENSG00000198911, ENSG00000184939, ENSG00000109787, ENSG00000141905, ENSG0000…	8272	245	20063	1.34635	0.0997489	0.00950738	0.0154695
INTERPRO	IPR015943:WD40/YVTN repeat-like-containing domain	180	2.02315	7.32346e-06	ENSG00000138193, ENSG00000105976, ENSG00000138031, ENSG00000160255, ENSG00000140285, ENSG00000005844, ENSG00000050820, ENSG00000112062, ENSG00000070087, ENSG00000034152, ENSG00000077420, ENSG00000107263, ENSG00000169750, ENSG00000126458, ENSG00000145675, ENSG00000107831, ENSG00000144118, ENSG00000125753, ENSG00000114353, ENSG00000105550, ENSG00000158987, ENSG00000078295, ENSG00000039068, ENSG0000…	7830	331	18559	1.28895	0.043578	0.00404236	0.0142239
UP_SEQ_FEATURE	short sequence motif:Antp-type hexapeptide	21	0.236035	7.91376e-06	ENSG00000086300, ENSG00000215305, ENSG00000157985, ENSG00000174567, ENSG00000143416, ENSG00000151445, ENSG00000130734, ENSG00000002919, ENSG00000138246, ENSG00000086598, ENSG00000100478, ENSG00000131374, ENSG00000242247, ENSG00000204267, ENSG00000103723, ENSG00000122958, ENSG00000166971, ENSG00000167578, ENSG00000214736, ENSG00000099203, ENSG00000140463, ENSG00000100139, ENSG00000143952, ENSG0000…	8272	23	20063	2.21451	0.10743	0.00942612	0.0167308
UP_SEQ_FEATURE	nucleotide phosphate-binding region:ATP	477	5.36136	7.95023e-06	ENSG00000131759, ENSG00000196482, ENSG00000091831, ENSG00000143365, ENSG00000069667, ENSG00000204231, ENSG00000126368, ENSG00000119508, ENSG00000111424, ENSG00000160113, ENSG00000136931, ENSG00000153234, ENSG00000151090, ENSG00000113580, ENSG00000173153, ENSG00000132170, ENSG00000143257, ENSG00000144852, ENSG00000123358, ENSG00000131910, ENSG00000177463, ENSG00000120798, ENSG00000112033, ENSG0000…	8272	994	20063	1.1639	0.107897	0.00874414	0.0168079
UP_KEYWORDS	Golgi apparatus	393	4.41722	8.23842e-06	ENSG00000169946, ENSG00000100207, ENSG00000173039, ENSG00000136492, ENSG00000108509, ENSG00000124191, ENSG00000125944, ENSG00000156970, ENSG00000124788, ENSG00000172757, ENSG00000100968, ENSG00000141279, ENSG00000088833, ENSG00000163687, ENSG00000118689, ENSG00000173894, ENSG00000163320, ENSG00000213533, ENSG00000186153, ENSG00000138433, ENSG00000125755, ENSG00000205531, ENSG00000163904, ENSG0000…	8416	812	20581	1.18358	0.00562745	0.000170996	0.0123873
KEGG_PATHWAY	hsa05215:Prostate cancer	61	0.685624	8.35711e-06	ENSG00000164080, ENSG00000183914, ENSG00000167984, ENSG00000159792, ENSG00000146282, ENSG00000198909, ENSG00000171316, ENSG00000176658, ENSG00000156587, ENSG00000170759, ENSG00000138107, ENSG00000100271, ENSG00000064393, ENSG00000156873, ENSG00000197142, ENSG00000130377, ENSG00000101336, ENSG00000166333, ENSG00000163785, ENSG00000103222, ENSG00000136492, ENSG00000141503, ENSG00000144028, ENSG0000…	3095	88	6879	1.54068	0.00248733	0.000311255	0.0111557
SMART	SM00233:PH	152	1.70844	9.79833e-06	ENSG00000165714, ENSG00000157036, ENSG00000183779, ENSG00000110076, ENSG00000166333, ENSG00000090372, ENSG00000008735, ENSG00000143553, ENSG00000198523, ENSG00000131378, ENSG00000100138, ENSG00000113580, ENSG00000198707, ENSG00000131747, ENSG00000134046, ENSG00000160678, ENSG00000136560, ENSG00000133065, ENSG00000204673, ENSG00000065243, ENSG00000128708, ENSG00000196591, ENSG00000197153, ENSG0000…	4434	264	10057	1.30591	0.0080608	0.0080608	0.0151026
SMART	SM00399:ZnF_C4	36	0.404631	9.83906e-06	ENSG00000198909, ENSG00000154310, ENSG00000141503, ENSG00000159899, ENSG00000076641, ENSG00000171621, ENSG00000141646, ENSG00000161714, ENSG00000178093, ENSG00000171132, ENSG00000160678, ENSG00000139625, ENSG00000198722, ENSG00000197943, ENSG00000065243, ENSG00000163328, ENSG00000078295, ENSG00000170890, ENSG00000146872, ENSG00000069702, ENSG00000171435, ENSG00000117676, ENSG00000160570, ENSG0000…	4434	46	10057	1.77508	0.00809417	0.00405531	0.0151654
GOTERM_MF_DIRECT	GO:0001077~transcriptional activator activity, RNA polymerase II core promoter proximal region sequence-specific binding	137	1.53984	1.09909e-05	ENSG00000028839, ENSG00000198909, ENSG00000162552, ENSG00000114166, ENSG00000138031, ENSG00000173039, ENSG00000089053, ENSG00000204525, ENSG00000115590, ENSG00000156970, ENSG00000160255, ENSG00000115594, ENSG00000100968, ENSG00000005844, ENSG00000141646, ENSG00000135446, ENSG00000126458, ENSG00000145675, ENSG00000112658, ENSG00000164938, ENSG00000005339, ENSG00000078295, ENSG00000087088, ENSG0000…	7385	236	16881	1.32696	0.0329135	0.00303786	0.0198219
UP_KEYWORDS	Guanine-nucleotide releasing factor	88	0.989097	1.15318e-05	ENSG00000146013, ENSG00000198909, ENSG00000105974, ENSG00000115306, ENSG00000222028, ENSG00000205220, ENSG00000008735, ENSG00000204264, ENSG00000140285, ENSG00000173898, ENSG00000171119, ENSG00000034152, ENSG00000164086, ENSG00000169752, ENSG00000107831, ENSG00000198915, ENSG00000144730, ENSG00000196712, ENSG00000163291, ENSG00000133895, ENSG00000161509, ENSG00000160867, ENSG00000100804, ENSG0000…	8416	149	20581	1.4443	0.00786821	0.000232306	0.0173388
UP_SEQ_FEATURE	compositionally biased region:Gln-rich	90	1.01158	1.15716e-05	ENSG00000107829, ENSG00000115207, ENSG00000125746, ENSG00000164338, ENSG00000005448, ENSG00000090372, ENSG00000077380, ENSG00000131899, ENSG00000135541, ENSG00000138442, ENSG00000144021, ENSG00000136875, ENSG00000158560, ENSG00000035681, ENSG00000143951, ENSG00000164087, ENSG00000122735, ENSG00000120253, ENSG00000157796, ENSG00000092470, ENSG00000196151, ENSG00000085978, ENSG00000007168, ENSG0000…	8272	152	20063	1.4361	0.153107	0.0117999	0.0244631
UP_KEYWORDS	Endocytosis	74	0.831741	1.19121e-05	ENSG00000107829, ENSG00000115207, ENSG00000125746, ENSG00000164338, ENSG00000005448, ENSG00000090372, ENSG00000077380, ENSG00000131899, ENSG00000135541, ENSG00000138442, ENSG00000144021, ENSG00000136875, ENSG00000158560, ENSG00000035681, ENSG00000143951, ENSG00000164087, ENSG00000122735, ENSG00000120253, ENSG00000157796, ENSG00000092470, ENSG00000196151, ENSG00000085978, ENSG00000007168, ENSG0000…	8416	121	20581	1.49557	0.00812667	0.000233112	0.0179107
GOTERM_BP_DIRECT	GO:0016477~cell migration	104	1.16893	1.22782e-05	ENSG00000169744, ENSG00000101665, ENSG00000196419, ENSG00000138303, ENSG00000188909, ENSG00000159692, ENSG00000126778, ENSG00000170178, ENSG00000173039, ENSG00000170485, ENSG00000107485, ENSG00000104447, ENSG00000100968, ENSG00000133740, ENSG00000167771, ENSG00000135363, ENSG00000141646, ENSG00000135446, ENSG00000123374, ENSG00000165702, ENSG00000215474, ENSG00000113658, ENSG00000179348, ENSG0000…	7330	172	16792	1.38517	0.105442	0.0138316	0.0248289
SMART	SM00430:HOLI	37	0.415871	1.28952e-05	ENSG00000002330, ENSG00000115414, ENSG00000151247, ENSG00000140285, ENSG00000081052, ENSG00000127928, ENSG00000213218, ENSG00000123374, ENSG00000107831, ENSG00000145675, ENSG00000139626, ENSG00000065243, ENSG00000104432, ENSG00000160867, ENSG00000141510, ENSG00000154229, ENSG00000186350, ENSG00000132356, ENSG00000171105, ENSG00000116147, ENSG00000077782, ENSG00000167965, ENSG00000163359, ENSG0000…	4434	48	10057	1.74837	0.010595	0.0035442	0.0198755
GOTERM_BP_DIRECT	GO:0098609~cell-cell adhesion	154	1.73092	1.3088e-05	ENSG00000131759, ENSG00000196482, ENSG00000091831, ENSG00000143365, ENSG00000069667, ENSG00000204231, ENSG00000126368, ENSG00000119508, ENSG00000111424, ENSG00000160113, ENSG00000136931, ENSG00000153234, ENSG00000151090, ENSG00000113580, ENSG00000173153, ENSG00000132170, ENSG00000143257, ENSG00000144852, ENSG00000123358, ENSG00000131910, ENSG00000177463, ENSG00000120798, ENSG00000112033, ENSG0000…	7330	271	16792	1.30182	0.111992	0.0131105	0.0264664
GOTERM_BP_DIRECT	GO:0043401~steroid hormone mediated signaling pathway	42	0.472069	1.40505e-05	ENSG00000075651, ENSG00000115306, ENSG00000157985, ENSG00000134215, ENSG00000137727, ENSG00000073712, ENSG00000149527, ENSG00000023892, ENSG00000134318, ENSG00000198324, ENSG00000173898, ENSG00000196914, ENSG00000161714, ENSG00000172650, ENSG00000077420, ENSG00000066248, ENSG00000144711, ENSG00000079156, ENSG00000173020, ENSG00000197943, ENSG00000153815, ENSG00000196155, ENSG00000115290, ENSG0000…	7330	57	16792	1.688	0.119715	0.01267	0.0284124
UP_KEYWORDS	DNA damage	184	2.06811	1.44671e-05	ENSG00000105976, ENSG00000170381, ENSG00000143416, ENSG00000107829, ENSG00000115207, ENSG00000125746, ENSG00000164338, ENSG00000077380, ENSG00000005448, ENSG00000090372, ENSG00000131899, ENSG00000135541, ENSG00000138442, ENSG00000144021, ENSG00000136875, ENSG00000158560, ENSG00000035681, ENSG00000143951, ENSG00000164087, ENSG00000122735, ENSG00000120253, ENSG00000092470, ENSG00000157796, ENSG0000…	8416	352	20581	1.27831	0.00986111	0.000275241	0.0217518
GOTERM_BP_DIRECT	GO:0006974~cellular response to DNA damage stimulus	122	1.37125	1.59198e-05	ENSG00000106006, ENSG00000108511, ENSG00000106004, ENSG00000122592, ENSG00000105997, ENSG00000260027, ENSG00000172789, ENSG00000173917, ENSG00000105996, ENSG00000197757, ENSG00000197576, ENSG00000170166, ENSG00000105991, ENSG00000128652, ENSG00000182742, ENSG00000120075, ENSG00000120068, ENSG00000037965, ENSG00000120094, ENSG00000120093, ENSG00000198353	7330	208	16792	1.34368	0.134522	0.0130481	0.0321918
UP_SEQ_FEATURE	domain:Leucine-zipper	70	0.786782	1.59327e-05	ENSG00000164080, ENSG00000167984, ENSG00000183914, ENSG00000159792, ENSG00000198909, ENSG00000171316, ENSG00000176658, ENSG00000170759, ENSG00000156873, ENSG00000064393, ENSG00000130377, ENSG00000101336, ENSG00000166333, ENSG00000163785, ENSG00000141503, ENSG00000136492, ENSG00000144028, ENSG00000204267, ENSG00000160584, ENSG00000156970, ENSG00000121101, ENSG00000136877, ENSG00000137825, ENSG0000…	8272	113	20063	1.50247	0.204522	0.0151384	0.0336813
UP_SEQ_FEATURE	repeat:WD 3	146	1.641	1.6373e-05	ENSG00000171124, ENSG00000159792, ENSG00000075651, ENSG00000101337, ENSG00000101336, ENSG00000086598, ENSG00000131899, ENSG00000242247, ENSG00000141503, ENSG00000147533, ENSG00000198324, ENSG00000099203, ENSG00000198911, ENSG00000183196, ENSG00000153395, ENSG00000113595, ENSG00000257594, ENSG00000130383, ENSG00000186153, ENSG00000100280, ENSG00000139629, ENSG00000141013, ENSG00000185009, ENSG0000…	8272	269	20063	1.31639	0.209536	0.0145885	0.0346118
UP_SEQ_FEATURE	repeat:WD 6	111	1.24761	1.69522e-05	ENSG00000138798, ENSG00000066468, ENSG00000118260, ENSG00000105173, ENSG00000146648, ENSG00000177885, ENSG00000171862, ENSG00000168036, ENSG00000173039, ENSG00000163235, ENSG00000002330, ENSG00000107175, ENSG00000198793, ENSG00000051382, ENSG00000169032, ENSG00000123374, ENSG00000117020, ENSG00000145675, ENSG00000134853, ENSG00000005339, ENSG00000182158, ENSG00000121879, ENSG00000096384, ENSG0000…	8272	196	20063	1.37357	0.216084	0.0142187	0.0358361
UP_KEYWORDS	Tyrosine-protein kinase	69	0.775542	1.73943e-05	ENSG00000075651, ENSG00000154783, ENSG00000115306, ENSG00000157985, ENSG00000134215, ENSG00000137727, ENSG00000073712, ENSG00000149527, ENSG00000023892, ENSG00000134318, ENSG00000196526, ENSG00000198324, ENSG00000173898, ENSG00000196914, ENSG00000161714, ENSG00000172650, ENSG00000105963, ENSG00000077420, ENSG00000169129, ENSG00000066248, ENSG00000144711, ENSG00000079156, ENSG00000173020, ENSG0000…	8416	112	20581	1.50658	0.0118445	0.000321981	0.0261525
UP_KEYWORDS	Cell cycle	318	3.57424	2.20624e-05	ENSG00000131759, ENSG00000196482, ENSG00000091831, ENSG00000143365, ENSG00000069667, ENSG00000204231, ENSG00000126368, ENSG00000119508, ENSG00000111424, ENSG00000160113, ENSG00000136931, ENSG00000153234, ENSG00000151090, ENSG00000113580, ENSG00000173153, ENSG00000132170, ENSG00000143257, ENSG00000144852, ENSG00000123358, ENSG00000177463, ENSG00000120798, ENSG00000112033, ENSG00000077092, ENSG0000…	8416	650	20581	1.19639	0.0149993	0.00039763	0.0331699
INTERPRO	IPR011011:Zinc finger, FYVE/PHD-type	85	0.955378	2.24769e-05	ENSG00000125740, ENSG00000138380, ENSG00000160685, ENSG00000164330, ENSG00000111783, ENSG00000102908, ENSG00000188909, ENSG00000188994, ENSG00000126778, ENSG00000126603, ENSG00000173039, ENSG00000125347, ENSG00000108509, ENSG00000107485, ENSG00000167074, ENSG00000168610, ENSG00000092067, ENSG00000175197, ENSG00000141646, ENSG00000166529, ENSG00000184937, ENSG00000113580, ENSG00000141905, ENSG0000…	7830	141	18559	1.42887	0.127813	0.0113312	0.0436493
INTERPRO	IPR020635:Tyrosine-protein kinase, catalytic domain	56	0.629426	2.27412e-05	ENSG00000138193, ENSG00000183111, ENSG00000107862, ENSG00000100241, ENSG00000154783, ENSG00000111785, ENSG00000108352, ENSG00000134215, ENSG00000124198, ENSG00000119522, ENSG00000160293, ENSG00000006607, ENSG00000143344, ENSG00000163947, ENSG00000107036, ENSG00000196914, ENSG00000175984, ENSG00000135905, ENSG00000171777, ENSG00000167994, ENSG00000107263, ENSG00000066248, ENSG00000144711, ENSG0000…	7830	85	18559	1.56157	0.129214	0.0105866	0.0441624
GOTERM_MF_DIRECT	GO:0031625~ubiquitin protein ligase binding	161	1.8096	2.49281e-05	ENSG00000171316, ENSG00000198026, ENSG00000091656, ENSG00000168769, ENSG00000119596, ENSG00000112561, ENSG00000108557, ENSG00000132466, ENSG00000166436, ENSG00000132424, ENSG00000189079, ENSG00000184402, ENSG00000137166, ENSG00000204120, ENSG00000160584, ENSG00000143409, ENSG00000159409, ENSG00000085872, ENSG00000135999, ENSG00000106536, ENSG00000143493, ENSG00000136935, ENSG00000172995, ENSG0000…	7385	287	16881	1.28231	0.0730977	0.00630563	0.0449523
GOTERM_MF_DIRECT	GO:0003707~steroid hormone receptor activity	41	0.460829	2.49284e-05	ENSG00000130475, ENSG00000088827, ENSG00000197324, ENSG00000072274, ENSG00000134569, ENSG00000087470, ENSG00000139636, ENSG00000073921, ENSG00000165912, ENSG00000077044, ENSG00000248672, ENSG00000174791, ENSG00000115977, ENSG00000117868, ENSG00000051382, ENSG00000100139, ENSG00000140368, ENSG00000198576, ENSG00000029725, ENSG00000085832, ENSG00000177548, ENSG00000161203, ENSG00000109103, ENSG0000…	7385	56	16881	1.67357	0.0730984	0.00582205	0.0449527
INTERPRO	IPR017441:Protein kinase, ATP binding site	201	2.25919	2.69924e-05	ENSG00000138448, ENSG00000152894, ENSG00000138443, ENSG00000174807, ENSG00000173801, ENSG00000168615, ENSG00000105778, ENSG00000050820, ENSG00000168811, ENSG00000198915, ENSG00000113302, ENSG00000112655, ENSG00000069702, ENSG00000160867, ENSG00000138069, ENSG00000127507, ENSG00000149930, ENSG00000061938, ENSG00000162434, ENSG00000035499, ENSG00000077782, ENSG00000129116, ENSG00000136950, ENSG0000…	7830	381	18559	1.25044	0.151448	0.0116617	0.052416
INTERPRO	IPR001680:WD40 repeat	147	1.65224	2.99292e-05	ENSG00000131759, ENSG00000196482, ENSG00000091831, ENSG00000143365, ENSG00000069667, ENSG00000204231, ENSG00000126368, ENSG00000119508, ENSG00000111424, ENSG00000160113, ENSG00000136931, ENSG00000153234, ENSG00000151090, ENSG00000113580, ENSG00000173153, ENSG00000132170, ENSG00000143257, ENSG00000144852, ENSG00000123358, ENSG00000131910, ENSG00000177463, ENSG00000120798, ENSG00000112033, ENSG0000…	7830	268	18559	1.3001	0.166475	0.0120661	0.0581174
UP_KEYWORDS	Magnesium	273	3.06845	3.2944e-05	ENSG00000120265, ENSG00000028528, ENSG00000184640, ENSG00000170759, ENSG00000115306, ENSG00000073921, ENSG00000142634, ENSG00000173992, ENSG00000050405, ENSG00000156687, ENSG00000126777, ENSG00000168003, ENSG00000187164, ENSG00000108953, ENSG00000115415, ENSG00000117450, ENSG00000065613, ENSG00000149925, ENSG00000158769, ENSG00000173898, ENSG00000117868, ENSG00000100139, ENSG00000125848, ENSG0000…	8416	552	20581	1.20944	0.0223143	0.000578475	0.0495261
INTERPRO	IPR011989:Armadillo-like helical	126	1.41621	3.32592e-05	ENSG00000131759, ENSG00000196482, ENSG00000170915, ENSG00000091831, ENSG00000143365, ENSG00000069667, ENSG00000204231, ENSG00000164850, ENSG00000182749, ENSG00000126368, ENSG00000119508, ENSG00000111424, ENSG00000160113, ENSG00000136931, ENSG00000153234, ENSG00000151090, ENSG00000173153, ENSG00000132170, ENSG00000143257, ENSG00000144852, ENSG00000131910, ENSG00000123358, ENSG00000177463, ENSG0000…	7830	225	18559	1.32734	0.183193	0.0125674	0.0645816
GOTERM_BP_DIRECT	GO:0009952~anterior/posterior pattern specification	54	0.606946	3.68013e-05	ENSG00000128908, ENSG00000153391, ENSG00000161642, ENSG00000172667, ENSG00000076242, ENSG00000139579, ENSG00000064393, ENSG00000185480, ENSG00000196419, ENSG00000100865, ENSG00000076248, ENSG00000153827, ENSG00000140718, ENSG00000140525, ENSG00000182923, ENSG00000136492, ENSG00000183207, ENSG00000170485, ENSG00000064655, ENSG00000221829, ENSG00000111602, ENSG00000143493, ENSG00000167670, ENSG0000…	7330	80	16792	1.54633	0.28393	0.0274478	0.0744018
UP_SEQ_FEATURE	repeat:PXXP 3	15	0.168596	3.75716e-05	ENSG00000161642, ENSG00000172667, ENSG00000139579, ENSG00000134215, ENSG00000087074, ENSG00000153827, ENSG00000177595, ENSG00000177311, ENSG00000170485, ENSG00000221829, ENSG00000111602, ENSG00000178971, ENSG00000175197, ENSG00000126804, ENSG00000167770, ENSG00000131747, ENSG00000095787, ENSG00000136560, ENSG00000126456, ENSG00000009954, ENSG00000146476, ENSG00000113456, ENSG00000115392, ENSG0000…	8272	15	20063	2.42541	0.417005	0.0295316	0.0794079
UP_SEQ_FEATURE	repeat:PXXP 5	15	0.168596	3.75716e-05	ENSG00000125740, ENSG00000185022, ENSG00000028277, ENSG00000118260, ENSG00000100207, ENSG00000112561, ENSG00000170345, ENSG00000140044, ENSG00000153879, ENSG00000137166, ENSG00000167074, ENSG00000107175, ENSG00000092067, ENSG00000175197, ENSG00000108788, ENSG00000130522, ENSG00000133740, ENSG00000198911, ENSG00000111269, ENSG00000116044, ENSG00000205250, ENSG00000123066, ENSG00000156127, ENSG0000…	8272	15	20063	2.42541	0.417005	0.0295316	0.0794079
UP_SEQ_FEATURE	repeat:PXXP 1	15	0.168596	3.75716e-05	ENSG00000107829, ENSG00000115207, ENSG00000125746, ENSG00000164338, ENSG00000005448, ENSG00000090372, ENSG00000077380, ENSG00000131899, ENSG00000135541, ENSG00000138442, ENSG00000144021, ENSG00000136875, ENSG00000158560, ENSG00000035681, ENSG00000164087, ENSG00000122735, ENSG00000120253, ENSG00000157796, ENSG00000092470, ENSG00000196151, ENSG00000085978, ENSG00000007168, ENSG00000163811, ENSG0000…	8272	15	20063	2.42541	0.417005	0.0295316	0.0794079
UP_SEQ_FEATURE	repeat:PXXP 2	15	0.168596	3.75716e-05	ENSG00000125746, ENSG00000090372, ENSG00000077380, ENSG00000164338, ENSG00000131899, ENSG00000135541, ENSG00000138442, ENSG00000144021, ENSG00000158560, ENSG00000136875, ENSG00000035681, ENSG00000164087, ENSG00000120253, ENSG00000157796, ENSG00000092470, ENSG00000196151, ENSG00000085978, ENSG00000007168, ENSG00000163811, ENSG00000127837, ENSG00000114450, ENSG00000155657, ENSG00000196792, ENSG0000…	8272	15	20063	2.42541	0.417005	0.0295316	0.0794079
UP_SEQ_FEATURE	repeat:PXXP 4	15	0.168596	3.75716e-05	ENSG00000171094, ENSG00000169071, ENSG00000066468, ENSG00000105976, ENSG00000066056, ENSG00000176444, ENSG00000101336, ENSG00000146648, ENSG00000163785, ENSG00000135605, ENSG00000076984, ENSG00000070759, ENSG00000173517, ENSG00000169032, ENSG00000034152, ENSG00000122025, ENSG00000182511, ENSG00000009954, ENSG00000134853, ENSG00000010810, ENSG00000254087, ENSG00000160867, ENSG00000214102, ENSG0000…	8272	15	20063	2.42541	0.417005	0.0295316	0.0794079
UP_SEQ_FEATURE	compositionally biased region:Poly-Ser	255	2.86613	3.83183e-05	ENSG00000184640, ENSG00000076242, ENSG00000165476, ENSG00000100865, ENSG00000136169, ENSG00000067208, ENSG00000167842, ENSG00000114166, ENSG00000182923, ENSG00000089053, ENSG00000156970, ENSG00000111602, ENSG00000147439, ENSG00000121101, ENSG00000149679, ENSG00000113580, ENSG00000184445, ENSG00000123374, ENSG00000144535, ENSG00000171132, ENSG00000087448, ENSG00000120253, ENSG00000144118, ENSG0000…	8272	509	20063	1.21509	0.423223	0.0285477	0.0809854
KEGG_PATHWAY	hsa04510:Focal adhesion	122	1.37125	3.92189e-05	ENSG00000197323, ENSG00000071243, ENSG00000154783, ENSG00000107077, ENSG00000166436, ENSG00000109118, ENSG00000005483, ENSG00000133884, ENSG00000111642, ENSG00000168314, ENSG00000088305, ENSG00000101191, ENSG00000070047, ENSG00000040633, ENSG00000185404, ENSG00000100330, ENSG00000205683, ENSG00000116539, ENSG00000135365, ENSG00000171016, ENSG00000122733, ENSG00000101040, ENSG00000185359, ENSG0000…	3095	206	6879	1.31631	0.0116194	0.00129776	0.0523422
UP_KEYWORDS	Apoptosis	265	2.97853	4.4383e-05	ENSG00000066468, ENSG00000171094, ENSG00000105976, ENSG00000066056, ENSG00000101336, ENSG00000146648, ENSG00000173327, ENSG00000163785, ENSG00000135605, ENSG00000159899, ENSG00000122025, ENSG00000182511, ENSG00000134853, ENSG00000010810, ENSG00000254087, ENSG00000160867, ENSG00000153208, ENSG00000164078, ENSG00000102755, ENSG00000196411, ENSG00000061938, ENSG00000171105, ENSG00000165731, ENSG0000…	8416	536	20581	1.20904	0.0299455	0.000759786	0.0667174
UP_SEQ_FEATURE	compositionally biased region:Poly-Lys	119	1.33753	4.44924e-05	ENSG00000010256, ENSG00000169139, ENSG00000101665, ENSG00000164331, ENSG00000138443, ENSG00000113448, ENSG00000103126, ENSG00000173039, ENSG00000108953, ENSG00000108395, ENSG00000101460, ENSG00000166971, ENSG00000140464, ENSG00000158864, ENSG00000178502, ENSG00000167770, ENSG00000117592, ENSG00000100401, ENSG00000056558, ENSG00000144118, ENSG00000136560, ENSG00000112659, ENSG00000115392, ENSG0000…	8272	216	20063	1.33622	0.472164	0.0314435	0.0940285
UP_KEYWORDS	Cell division	198	2.22547	4.52345e-05	ENSG00000131759, ENSG00000196482, ENSG00000170915, ENSG00000091831, ENSG00000143365, ENSG00000069667, ENSG00000204231, ENSG00000182749, ENSG00000126368, ENSG00000119508, ENSG00000111424, ENSG00000160113, ENSG00000136931, ENSG00000153234, ENSG00000151090, ENSG00000113580, ENSG00000173153, ENSG00000132170, ENSG00000143257, ENSG00000144852, ENSG00000123358, ENSG00000131910, ENSG00000177463, ENSG0000…	8416	388	20581	1.24794	0.0305111	0.000755478	0.0679969
GOTERM_CC_DIRECT	GO:0005794~Golgi apparatus	426	4.78813	4.77672e-05	ENSG00000159792, ENSG00000154310, ENSG00000066056, ENSG00000156873, ENSG00000064393, ENSG00000101336, ENSG00000141503, ENSG00000115694, ENSG00000134318, ENSG00000160584, ENSG00000034152, ENSG00000178093, ENSG00000123374, ENSG00000171132, ENSG00000065243, ENSG00000115687, ENSG00000254087, ENSG00000146872, ENSG00000160867, ENSG00000114904, ENSG00000117676, ENSG00000164078, ENSG00000154229, ENSG0000…	7791	863	18224	1.15465	0.0605242	0.00444959	0.0780157
GOTERM_BP_DIRECT	GO:0007050~cell cycle arrest	86	0.966618	4.86812e-05	ENSG00000107829, ENSG00000115207, ENSG00000125746, ENSG00000164338, ENSG00000005448, ENSG00000090372, ENSG00000077380, ENSG00000131899, ENSG00000135541, ENSG00000138442, ENSG00000144021, ENSG00000136875, ENSG00000158560, ENSG00000035681, ENSG00000164087, ENSG00000122735, ENSG00000120253, ENSG00000157796, ENSG00000092470, ENSG00000196151, ENSG00000085978, ENSG00000103426, ENSG00000007168, ENSG0000…	7330	141	16792	1.39726	0.357117	0.033413	0.0984083
GOTERM_CC_DIRECT	GO:0015629~actin cytoskeleton	123	1.38249	5.33995e-05	ENSG00000152904, ENSG00000185013, ENSG00000198909, ENSG00000197142, ENSG00000115694, ENSG00000144677, ENSG00000134318, ENSG00000160584, ENSG00000131373, ENSG00000186364, ENSG00000164088, ENSG00000005844, ENSG00000123374, ENSG00000178093, ENSG00000144535, ENSG00000131747, ENSG00000139625, ENSG00000139626, ENSG00000196296, ENSG00000133065, ENSG00000156886, ENSG00000078295, ENSG00000161509, ENSG0000…	7791	218	18224	1.31977	0.067415	0.00464219	0.087211
INTERPRO	IPR017986:WD40-repeat-containing domain	164	1.84332	5.36231e-05	ENSG00000118690, ENSG00000064419, ENSG00000111785, ENSG00000125449, ENSG00000167077, ENSG00000153827, ENSG00000124198, ENSG00000138246, ENSG00000173801, ENSG00000104442, ENSG00000103723, ENSG00000083642, ENSG00000149262, ENSG00000143493, ENSG00000198793, ENSG00000089154, ENSG00000115970, ENSG00000189350, ENSG00000169126, ENSG00000112659, ENSG00000125755, ENSG00000144712, ENSG00000100280, ENSG0000…	7830	306	18559	1.27033	0.278376	0.0190083	0.104104
UP_KEYWORDS	Developmental protein	447	5.02417	5.42228e-05	ENSG00000178585, ENSG00000064393, ENSG00000152804, ENSG00000197757, ENSG00000010803, ENSG00000204217, ENSG00000078399, ENSG00000170689, ENSG00000180806, ENSG00000120068, ENSG00000131668, ENSG00000120094, ENSG00000120093, ENSG00000118058, ENSG00000198576, ENSG00000131437, ENSG00000253293, ENSG00000128709, ENSG00000115507, ENSG00000114739, ENSG00000182742, ENSG00000180818, ENSG00000037965, ENSG0000…	8416	949	20581	1.15187	0.0364623	0.000883981	0.0815032
UP_SEQ_FEATURE	repeat:WD 4	137	1.53984	5.76714e-05	ENSG00000250120, ENSG00000204969, ENSG00000251664, ENSG00000204965, ENSG00000239389, ENSG00000204967, ENSG00000081842, ENSG00000204961, ENSG00000204963, ENSG00000204962, ENSG00000204970, ENSG00000249158, ENSG00000243232, ENSG00000248383, ENSG00000255408	8272	255	20063	1.30306	0.563184	0.0386725	0.121864
GOTERM_MF_DIRECT	GO:0043565~sequence-specific DNA binding	271	3.04597	6.03018e-05	ENSG00000250120, ENSG00000204969, ENSG00000251664, ENSG00000204965, ENSG00000239389, ENSG00000204967, ENSG00000081842, ENSG00000204961, ENSG00000204963, ENSG00000204962, ENSG00000204970, ENSG00000249158, ENSG00000243232, ENSG00000248383, ENSG00000255408	7385	518	16881	1.19588	0.167752	0.0130304	0.108708
GOTERM_BP_DIRECT	GO:0007265~Ras protein signal transduction	48	0.539508	6.03459e-05	ENSG00000250120, ENSG00000204969, ENSG00000251664, ENSG00000204965, ENSG00000239389, ENSG00000204967, ENSG00000081842, ENSG00000204961, ENSG00000204963, ENSG00000204962, ENSG00000204970, ENSG00000249158, ENSG00000243232, ENSG00000248383, ENSG00000255408	7330	70	16792	1.57088	0.421696	0.038363	0.121975
GOTERM_BP_DIRECT	GO:0033138~positive regulation of peptidyl-serine phosphorylation	48	0.539508	6.03459e-05	ENSG00000250120, ENSG00000204969, ENSG00000251664, ENSG00000204965, ENSG00000239389, ENSG00000204967, ENSG00000081842, ENSG00000204961, ENSG00000204963, ENSG00000204962, ENSG00000204970, ENSG00000249158, ENSG00000243232, ENSG00000248383, ENSG00000255408	7330	70	16792	1.57088	0.421696	0.038363	0.121975
GOTERM_CC_DIRECT	GO:0070062~extracellular exosome	1296	14.5667	6.10702e-05	ENSG00000250120, ENSG00000204969, ENSG00000251664, ENSG00000204965, ENSG00000239389, ENSG00000204967, ENSG00000081842, ENSG00000204961, ENSG00000204963, ENSG00000204962, ENSG00000204970, ENSG00000249158, ENSG00000243232, ENSG00000248383, ENSG00000255408	7791	2811	18224	1.07844	0.0767185	0.0049764	0.0997326
KEGG_PATHWAY	hsa05212:Pancreatic cancer	46	0.517028	6.29059e-05	ENSG00000071243, ENSG00000109118, ENSG00000175115, ENSG00000108395, ENSG00000109111, ENSG00000160392, ENSG00000133740, ENSG00000106772, ENSG00000131379, ENSG00000121210, ENSG00000173894, ENSG00000254726, ENSG00000014164, ENSG00000107263, ENSG00000130382, ENSG00000144218, ENSG00000205927, ENSG00000164938, ENSG00000154767, ENSG00000054267, ENSG00000175105, ENSG00000169856, ENSG00000168143, ENSG0000…	3095	65	6879	1.57293	0.0185719	0.0018729	0.0839429
INTERPRO	IPR008266:Tyrosine-protein kinase, active site	60	0.674385	6.9467e-05	ENSG00000105971, ENSG00000105974, ENSG00000138448, ENSG00000105976, ENSG00000187498, ENSG00000134215, ENSG00000166333, ENSG00000101335, ENSG00000172037, ENSG00000002330, ENSG00000115414, ENSG00000134318, ENSG00000089159, ENSG00000081052, ENSG00000050820, ENSG00000213949, ENSG00000107263, ENSG00000169750, ENSG00000145675, ENSG00000125753, ENSG00000139626, ENSG00000186298, ENSG00000180370, ENSG0000…	7830	95	18559	1.497	0.344693	0.0232071	0.134844
GOTERM_BP_DIRECT	GO:0007173~epidermal growth factor receptor signaling pathway	40	0.44959	7.40461e-05	ENSG00000064393, ENSG00000087074, ENSG00000130734, ENSG00000156687, ENSG00000126778, ENSG00000133884, ENSG00000002330, ENSG00000156970, ENSG00000106052, ENSG00000166971, ENSG00000140464, ENSG00000163687, ENSG00000099385, ENSG00000106772, ENSG00000137824, ENSG00000113580, ENSG00000131746, ENSG00000056558, ENSG00000144118, ENSG00000186153, ENSG00000126453, ENSG00000119682, ENSG00000075790, ENSG0000…	7330	56	16792	1.63633	0.48931	0.0438109	0.149647
UP_KEYWORDS	Lipid-binding	114	1.28133	7.57498e-05	ENSG00000171055, ENSG00000154783, ENSG00000167703, ENSG00000168724, ENSG00000065613, ENSG00000124191, ENSG00000135541, ENSG00000243232, ENSG00000115970, ENSG00000198919, ENSG00000101040, ENSG00000118407, ENSG00000113658, ENSG00000132740, ENSG00000170807, ENSG00000196498, ENSG00000113716, ENSG00000187672, ENSG00000170004, ENSG00000166037, ENSG00000188921, ENSG00000117877, ENSG00000171634, ENSG0000…	8416	209	20581	1.33389	0.0505673	0.00120603	0.113844
KEGG_PATHWAY	hsa04022:cGMP-PKG signaling pathway	96	1.07902	7.75748e-05	ENSG00000184640, ENSG00000165476, ENSG00000100865, ENSG00000067208, ENSG00000136169, ENSG00000167842, ENSG00000182923, ENSG00000089053, ENSG00000156970, ENSG00000111602, ENSG00000147439, ENSG00000149679, ENSG00000121101, ENSG00000113580, ENSG00000184445, ENSG00000144535, ENSG00000123374, ENSG00000171132, ENSG00000087448, ENSG00000120253, ENSG00000144118, ENSG00000065243, ENSG00000134222, ENSG0000…	3095	158	6879	1.35045	0.022853	0.00209945	0.103508
UP_SEQ_FEATURE	active site:Proton acceptor	326	3.66416	8.46052e-05	ENSG00000171124, ENSG00000159792, ENSG00000075651, ENSG00000101337, ENSG00000103227, ENSG00000130733, ENSG00000087074, ENSG00000101336, ENSG00000067208, ENSG00000086598, ENSG00000141503, ENSG00000242247, ENSG00000204525, ENSG00000166971, ENSG00000140285, ENSG00000099203, ENSG00000183196, ENSG00000116539, ENSG00000153395, ENSG00000009307, ENSG00000204160, ENSG00000171132, ENSG00000257594, ENSG0000…	8272	672	20063	1.17661	0.70331	0.0537328	0.178729
UP_SEQ_FEATURE	region of interest:Ligand-binding	24	0.269754	8.54686e-05	ENSG00000139842, ENSG00000227268, ENSG00000178252, ENSG00000155876, ENSG00000179218, ENSG00000181929, ENSG00000078725, ENSG00000108819, ENSG00000175467, ENSG00000087074, ENSG00000115241, ENSG00000166333, ENSG00000005483, ENSG00000114166, ENSG00000185340, ENSG00000125347, ENSG00000178053, ENSG00000108094, ENSG00000140464, ENSG00000175197, ENSG00000082146, ENSG00000198793, ENSG00000266173, ENSG0000…	8272	30	20063	1.94033	0.706966	0.0519691	0.180551
KEGG_PATHWAY	hsa05203:Viral carcinogenesis	120	1.34877	9.28698e-05	ENSG00000131759, ENSG00000184640, ENSG00000175806, ENSG00000050405, ENSG00000173801, ENSG00000039560, ENSG00000149925, ENSG00000118162, ENSG00000172757, ENSG00000050820, ENSG00000184445, ENSG00000006453, ENSG00000163466, ENSG00000125753, ENSG00000058453, ENSG00000039068, ENSG00000177791, ENSG00000035403, ENSG00000100345, ENSG00000166317, ENSG00000165495, ENSG00000103343, ENSG00000138071, ENSG0000…	3095	205	6879	1.30104	0.027297	0.00230372	0.123904
KEGG_PATHWAY	hsa04919:Thyroid hormone signaling pathway	73	0.820501	9.46857e-05	ENSG00000107829, ENSG00000115207, ENSG00000125746, ENSG00000164338, ENSG00000077380, ENSG00000005448, ENSG00000090372, ENSG00000131899, ENSG00000135541, ENSG00000218336, ENSG00000138442, ENSG00000144021, ENSG00000136875, ENSG00000158560, ENSG00000035681, ENSG00000143951, ENSG00000184445, ENSG00000164087, ENSG00000122735, ENSG00000120253, ENSG00000157796, ENSG00000141452, ENSG00000092470, ENSG0000…	3095	115	6879	1.41088	0.0278233	0.00216824	0.126326
SMART	SM00219:TyrKc	56	0.629426	9.62089e-05	ENSG00000183395, ENSG00000160685, ENSG00000183682, ENSG00000167178, ENSG00000164330, ENSG00000170381, ENSG00000136169, ENSG00000130377, ENSG00000054392, ENSG00000156687, ENSG00000126778, ENSG00000170178, ENSG00000152804, ENSG00000197757, ENSG00000166831, ENSG00000185215, ENSG00000198914, ENSG00000138100, ENSG00000178093, ENSG00000027869, ENSG00000185002, ENSG00000163792, ENSG00000165702, ENSG0000…	4434	85	10057	1.49431	0.0763965	0.019672	0.148199
UP_SEQ_FEATURE	compositionally biased region:Poly-Glu	262	2.94481	0.000111116	ENSG00000107829, ENSG00000115207, ENSG00000125746, ENSG00000164338, ENSG00000005448, ENSG00000090372, ENSG00000077380, ENSG00000131899, ENSG00000135541, ENSG00000138442, ENSG00000144021, ENSG00000136875, ENSG00000158560, ENSG00000035681, ENSG00000164087, ENSG00000122735, ENSG00000120253, ENSG00000157796, ENSG00000092470, ENSG00000196151, ENSG00000085978, ENSG00000007168, ENSG00000163811, ENSG0000…	8272	531	20063	1.19672	0.797259	0.0643302	0.23467
GOTERM_BP_DIRECT	GO:0006338~chromatin remodeling	56	0.629426	0.000114194	ENSG00000131759, ENSG00000171056, ENSG00000188909, ENSG00000167840, ENSG00000170178, ENSG00000126778, ENSG00000152804, ENSG00000108509, ENSG00000197757, ENSG00000167074, ENSG00000104447, ENSG00000198914, ENSG00000106153, ENSG00000120068, ENSG00000184937, ENSG00000141646, ENSG00000113580, ENSG00000136367, ENSG00000115297, ENSG00000115112, ENSG00000170608, ENSG00000196591, ENSG00000106261, ENSG0000…	7330	86	16792	1.49172	0.645261	0.0627201	0.230697
KEGG_PATHWAY	hsa04152:AMPK signaling pathway	77	0.86546	0.000114958	ENSG00000138193, ENSG00000075651, ENSG00000145907, ENSG00000138757, ENSG00000177885, ENSG00000187164, ENSG00000124782, ENSG00000048028, ENSG00000065320, ENSG00000143622, ENSG00000112062, ENSG00000123374, ENSG00000145386, ENSG00000126458, ENSG00000144118, ENSG00000137575, ENSG00000089022, ENSG00000158987, ENSG00000196712, ENSG00000114738, ENSG00000133818, ENSG00000141510, ENSG00000273217, ENSG0000…	3095	123	6879	1.39139	0.0336793	0.00244411	0.153353
UP_KEYWORDS	Serine/threonine-protein kinase	198	2.22547	0.000115798	ENSG00000105974, ENSG00000148053, ENSG00000143575, ENSG00000132155, ENSG00000128342, ENSG00000099985, ENSG00000105329, ENSG00000110888, ENSG00000079337, ENSG00000087074, ENSG00000157764, ENSG00000103126, ENSG00000136810, ENSG00000156735, ENSG00000121236, ENSG00000165730, ENSG00000140538, ENSG00000180353, ENSG00000116288, ENSG00000026508, ENSG00000171791, ENSG00000217128, ENSG00000058668, ENSG0000…	8416	393	20581	1.23206	0.0762613	0.00180124	0.173982
UP_KEYWORDS	Cardiomyopathy	51	0.573227	0.000120474	ENSG00000015413, ENSG00000138246, ENSG00000204264, ENSG00000141503, ENSG00000151247, ENSG00000141504, ENSG00000185219, ENSG00000106052, ENSG00000147533, ENSG00000163686, ENSG00000128309, ENSG00000121101, ENSG00000184357, ENSG00000132744, ENSG00000167815, ENSG00000185614, ENSG00000257594, ENSG00000153446, ENSG00000120306, ENSG00000119681, ENSG00000144118, ENSG00000167165, ENSG00000170180, ENSG0000…	8416	81	20581	1.53973	0.0792156	0.00183231	0.181002
KEGG_PATHWAY	hsa04664:Fc epsilon RI signaling pathway	47	0.528268	0.000126528	ENSG00000138798, ENSG00000017797, ENSG00000109339, ENSG00000128340, ENSG00000162434, ENSG00000132155, ENSG00000105329, ENSG00000166949, ENSG00000157764, ENSG00000146648, ENSG00000092969, ENSG00000171552, ENSG00000173039, ENSG00000163235, ENSG00000115415, ENSG00000147889, ENSG00000002330, ENSG00000168610, ENSG00000105221, ENSG00000110092, ENSG00000101412, ENSG00000051382, ENSG00000141646, ENSG0000…	3095	68	6879	1.53622	0.0370056	0.00251069	0.168775
INTERPRO	IPR001245:Serine-threonine/tyrosine-protein kinase catalytic domain	82	0.921659	0.000128307	ENSG00000171094, ENSG00000169071, ENSG00000066468, ENSG00000105976, ENSG00000066056, ENSG00000154358, ENSG00000101336, ENSG00000146648, ENSG00000163785, ENSG00000135605, ENSG00000070759, ENSG00000173517, ENSG00000122025, ENSG00000182511, ENSG00000112655, ENSG00000134853, ENSG00000010810, ENSG00000254087, ENSG00000160867, ENSG00000155657, ENSG00000153208, ENSG00000164078, ENSG00000196411, ENSG0000…	7830	140	18559	1.38828	0.541901	0.0402553	0.248925
GOTERM_BP_DIRECT	GO:0006366~transcription from RNA polymerase II promoter	266	2.98977	0.000128419	ENSG00000138798, ENSG00000138193, ENSG00000103653, ENSG00000097007, ENSG00000105329, ENSG00000114423, ENSG00000197122, ENSG00000115380, ENSG00000146648, ENSG00000177885, ENSG00000077044, ENSG00000163235, ENSG00000100784, ENSG00000089159, ENSG00000089177, ENSG00000151694, ENSG00000076641, ENSG00000050820, ENSG00000174775, ENSG00000110395, ENSG00000182511, ENSG00000145675, ENSG00000179295, ENSG0000…	7330	513	16792	1.18785	0.688227	0.0662604	0.259399
GOTERM_BP_DIRECT	GO:0048536~spleen development	28	0.314713	0.00013256	ENSG00000028528, ENSG00000086300, ENSG00000165912, ENSG00000002919, ENSG00000119522, ENSG00000073712, ENSG00000100003, ENSG00000231852, ENSG00000064652, ENSG00000154217, ENSG00000117868, ENSG00000088833, ENSG00000181513, ENSG00000113580, ENSG00000185615, ENSG00000131748, ENSG00000189171, ENSG00000144711, ENSG00000079156, ENSG00000196712, ENSG00000115687, ENSG00000105559, ENSG00000109103, ENSG0000…	7330	36	16792	1.78178	0.699726	0.064652	0.267752
INTERPRO	IPR008984:SMAD/FHA domain	37	0.415871	0.000134887	ENSG00000160014, ENSG00000118260, ENSG00000183023, ENSG00000100678, ENSG00000081189, ENSG00000156113, ENSG00000101335, ENSG00000105409, ENSG00000138031, ENSG00000198523, ENSG00000002330, ENSG00000186642, ENSG00000136160, ENSG00000134318, ENSG00000107175, ENSG00000065135, ENSG00000100968, ENSG00000159899, ENSG00000169885, ENSG00000169032, ENSG00000120907, ENSG00000171132, ENSG00000117020, ENSG0000…	7830	53	18559	1.6547	0.559879	0.0402048	0.261674
GOTERM_MF_DIRECT	GO:0044212~transcription regulatory region DNA binding	121	1.36001	0.000134997	ENSG00000159792, ENSG00000198909, ENSG00000185013, ENSG00000139988, ENSG00000157036, ENSG00000154310, ENSG00000066056, ENSG00000156873, ENSG00000064393, ENSG00000087076, ENSG00000101336, ENSG00000076248, ENSG00000163785, ENSG00000002726, ENSG00000115694, ENSG00000143149, ENSG00000141503, ENSG00000177646, ENSG00000134318, ENSG00000156970, ENSG00000160584, ENSG00000123374, ENSG00000034152, ENSG0000…	7385	213	16881	1.29853	0.337074	0.027034	0.243208
GOTERM_BP_DIRECT	GO:0016569~covalent chromatin modification	70	0.786782	0.000139334	ENSG00000131759, ENSG00000144852, ENSG00000072274, ENSG00000123358, ENSG00000131910, ENSG00000112033, ENSG00000077092, ENSG00000143365, ENSG00000143171, ENSG00000069667, ENSG00000204231, ENSG00000153029, ENSG00000126351, ENSG00000025434, ENSG00000119508, ENSG00000111424, ENSG00000186951, ENSG00000136931, ENSG00000198963, ENSG00000151090, ENSG00000153234, ENSG00000112333, ENSG00000186350, ENSG0000…	7330	113	16792	1.41912	0.717633	0.0643886	0.281417
GOTERM_BP_DIRECT	GO:0016032~viral process	163	1.83208	0.000141676	ENSG00000028839, ENSG00000171720, ENSG00000114166, ENSG00000173039, ENSG00000108953, ENSG00000196890, ENSG00000002330, ENSG00000204525, ENSG00000168610, ENSG00000089159, ENSG00000135446, ENSG00000123374, ENSG00000145675, ENSG00000056558, ENSG00000165119, ENSG00000112658, ENSG00000126456, ENSG00000196591, ENSG00000005339, ENSG00000087088, ENSG00000182158, ENSG00000197157, ENSG00000254087, ENSG0000…	7330	299	16792	1.24886	0.723572	0.0622672	0.286141
GOTERM_BP_DIRECT	GO:0016192~vesicle-mediated transport	90	1.01158	0.000145714	ENSG00000138193, ENSG00000138448, ENSG00000091831, ENSG00000171720, ENSG00000162552, ENSG00000105409, ENSG00000114166, ENSG00000168036, ENSG00000198523, ENSG00000115415, ENSG00000002330, ENSG00000139155, ENSG00000112394, ENSG00000115556, ENSG00000198793, ENSG00000051382, ENSG00000161714, ENSG00000169032, ENSG00000117020, ENSG00000145675, ENSG00000075624, ENSG00000108773, ENSG00000123066, ENSG0000…	7330	152	16792	1.35643	0.733518	0.0610318	0.294284
UP_KEYWORDS	Mitochondrion	517	5.81095	0.000153595	ENSG00000066468, ENSG00000171094, ENSG00000105976, ENSG00000066056, ENSG00000101336, ENSG00000146648, ENSG00000173327, ENSG00000163785, ENSG00000135605, ENSG00000159899, ENSG00000122025, ENSG00000182511, ENSG00000134853, ENSG00000010810, ENSG00000254087, ENSG00000160867, ENSG00000153208, ENSG00000164078, ENSG00000102755, ENSG00000196411, ENSG00000061938, ENSG00000171105, ENSG00000165731, ENSG0000…	8416	1119	20581	1.12985	0.0998742	0.00228479	0.23071
KEGG_PATHWAY	hsa05161:Hepatitis B	88	0.989097	0.000170295	ENSG00000197323, ENSG00000240563, ENSG00000141101, ENSG00000175115, ENSG00000168135, ENSG00000156970, ENSG00000185215, ENSG00000152104, ENSG00000114841, ENSG00000088833, ENSG00000100139, ENSG00000168071, ENSG00000131379, ENSG00000198919, ENSG00000107833, ENSG00000185614, ENSG00000169957, ENSG00000258659, ENSG00000009954, ENSG00000204371, ENSG00000205531, ENSG00000154767, ENSG00000005339, ENSG0000…	3095	145	6879	1.3489	0.049486	0.003167	0.227095
GOTERM_BP_DIRECT	GO:0048010~vascular endothelial growth factor receptor signaling pathway	48	0.539508	0.000171941	ENSG00000128908, ENSG00000153391, ENSG00000127616, ENSG00000171316, ENSG00000091831, ENSG00000066117, ENSG00000175792, ENSG00000114166, ENSG00000077080, ENSG00000183207, ENSG00000107485, ENSG00000109111, ENSG00000010803, ENSG00000178028, ENSG00000108604, ENSG00000126804, ENSG00000104872, ENSG00000129514, ENSG00000165609, ENSG00000099956, ENSG00000108773, ENSG00000196591, ENSG00000125398, ENSG0000…	7330	72	16792	1.52724	0.789969	0.0684746	0.347165
GOTERM_CC_DIRECT	GO:0043197~dendritic spine	62	0.696864	0.000174097	ENSG00000099194, ENSG00000114268, ENSG00000118260, ENSG00000181929, ENSG00000116678, ENSG00000119396, ENSG00000073711, ENSG00000104388, ENSG00000145284, ENSG00000165140, ENSG00000107175, ENSG00000113161, ENSG00000152254, ENSG00000082146, ENSG00000198793, ENSG00000118689, ENSG00000266173, ENSG00000051382, ENSG00000110931, ENSG00000120907, ENSG00000132170, ENSG00000145386, ENSG00000117020, ENSG0000…	7791	100	18224	1.45025	0.203529	0.013297	0.284069
GOTERM_MF_DIRECT	GO:0008022~protein C-terminus binding	105	1.18017	0.000177072	ENSG00000198909, ENSG00000159792, ENSG00000154310, ENSG00000064393, ENSG00000156873, ENSG00000166333, ENSG00000141503, ENSG00000115694, ENSG00000134318, ENSG00000156970, ENSG00000160584, ENSG00000178093, ENSG00000034152, ENSG00000123374, ENSG00000171132, ENSG00000188322, ENSG00000139625, ENSG00000065243, ENSG00000115687, ENSG00000146872, ENSG00000171435, ENSG00000114904, ENSG00000117676, ENSG0000…	7385	182	16881	1.31876	0.416805	0.0331405	0.318897
GOTERM_MF_DIRECT	GO:0003677~DNA binding	802	9.01427	0.000191576	ENSG00000169946, ENSG00000173991, ENSG00000173801, ENSG00000198523, ENSG00000151929, ENSG00000138347, ENSG00000129170, ENSG00000116783, ENSG00000169032, ENSG00000162614, ENSG00000096696, ENSG00000130489, ENSG00000155657, ENSG00000112319, ENSG00000140416, ENSG00000175084, ENSG00000035403, ENSG00000132155, ENSG00000269058, ENSG00000143801, ENSG00000181027, ENSG00000259030, ENSG00000130299, ENSG0000…	7385	1674	16881	1.09513	0.442005	0.0337358	0.344975
KEGG_PATHWAY	hsa05205:Proteoglycans in cancer	116	1.30381	0.000207336	ENSG00000109339, ENSG00000128340, ENSG00000132155, ENSG00000169194, ENSG00000164399, ENSG00000134215, ENSG00000156711, ENSG00000177885, ENSG00000076984, ENSG00000160293, ENSG00000188089, ENSG00000105221, ENSG00000164400, ENSG00000158869, ENSG00000166501, ENSG00000051382, ENSG00000112062, ENSG00000169032, ENSG00000174775, ENSG00000165025, ENSG00000034152, ENSG00000117020, ENSG00000168918, ENSG0000…	3095	200	6879	1.28912	0.0599222	0.00362826	0.276427
UP_SEQ_FEATURE	repeat:WD 5	126	1.41621	0.00020949	ENSG00000171094, ENSG00000066468, ENSG00000169071, ENSG00000105976, ENSG00000066056, ENSG00000101336, ENSG00000166333, ENSG00000173327, ENSG00000146648, ENSG00000163785, ENSG00000123612, ENSG00000115694, ENSG00000135605, ENSG00000178950, ENSG00000116783, ENSG00000159899, ENSG00000121101, ENSG00000070759, ENSG00000122025, ENSG00000182511, ENSG00000139567, ENSG00000139625, ENSG00000134853, ENSG0000…	8272	237	20063	1.28946	0.950649	0.113392	0.441993
UP_KEYWORDS	Cytoplasmic vesicle	240	2.69754	0.000212344	ENSG00000120948, ENSG00000138380, ENSG00000028839, ENSG00000160685, ENSG00000164330, ENSG00000166337, ENSG00000163882, ENSG00000126778, ENSG00000008441, ENSG00000108509, ENSG00000167074, ENSG00000104447, ENSG00000100968, ENSG00000126461, ENSG00000184937, ENSG00000116539, ENSG00000141646, ENSG00000113580, ENSG00000141905, ENSG00000185002, ENSG00000169957, ENSG00000130382, ENSG00000165702, ENSG0000…	8416	490	20581	1.19778	0.135385	0.00309035	0.318825
KEGG_PATHWAY	hsa04810:Regulation of actin cytoskeleton	121	1.36001	0.000217005	ENSG00000056586, ENSG00000097007, ENSG00000168769, ENSG00000026103, ENSG00000119919, ENSG00000126226, ENSG00000171791, ENSG00000178971, ENSG00000135870, ENSG00000147883, ENSG00000151694, ENSG00000118526, ENSG00000131668, ENSG00000164442, ENSG00000253729, ENSG00000162775, ENSG00000118058, ENSG00000183072, ENSG00000129465, ENSG00000185630, ENSG00000153094, ENSG00000164093, ENSG00000169856, ENSG0000…	3095	210	6879	1.28065	0.0626274	0.00358658	0.2893
GOTERM_BP_DIRECT	GO:0010628~positive regulation of gene expression	144	1.61852	0.000218068	ENSG00000130294, ENSG00000101665, ENSG00000166949, ENSG00000159433, ENSG00000140968, ENSG00000143702, ENSG00000072609, ENSG00000170365, ENSG00000109118, ENSG00000163681, ENSG00000054523, ENSG00000128604, ENSG00000129250, ENSG00000089177, ENSG00000117595, ENSG00000039650, ENSG00000141646, ENSG00000137265, ENSG00000120693, ENSG00000183765, ENSG00000118193, ENSG00000187778, ENSG00000126456, ENSG0000…	7330	262	16792	1.2591	0.861818	0.0824529	0.440104
UP_KEYWORDS	Cell projection	342	3.84399	0.000228999	ENSG00000032219, ENSG00000171056, ENSG00000101665, ENSG00000198026, ENSG00000100207, ENSG00000196419, ENSG00000126778, ENSG00000126603, ENSG00000152804, ENSG00000173039, ENSG00000107485, ENSG00000168610, ENSG00000175197, ENSG00000167771, ENSG00000198911, ENSG00000141646, ENSG00000184937, ENSG00000150347, ENSG00000185002, ENSG00000244405, ENSG00000170608, ENSG00000133895, ENSG00000054267, ENSG0000…	8416	721	20581	1.15998	0.145195	0.00326304	0.34379
GOTERM_CC_DIRECT	GO:0042470~melanosome	62	0.696864	0.000257419	ENSG00000127616, ENSG00000171316, ENSG00000071243, ENSG00000066117, ENSG00000198586, ENSG00000132275, ENSG00000189079, ENSG00000077080, ENSG00000184402, ENSG00000108604, ENSG00000103479, ENSG00000011258, ENSG00000205683, ENSG00000113580, ENSG00000173894, ENSG00000129514, ENSG00000140382, ENSG00000165702, ENSG00000099956, ENSG00000139372, ENSG00000153487, ENSG00000170608, ENSG00000080839, ENSG0000…	7791	101	18224	1.43589	0.285727	0.0185203	0.419755
KEGG_PATHWAY	hsa04666:Fc gamma R-mediated phagocytosis	55	0.618186	0.00026383	ENSG00000096063, ENSG00000138443, ENSG00000205220, ENSG00000101336, ENSG00000076248, ENSG00000099817, ENSG00000077380, ENSG00000114166, ENSG00000204264, ENSG00000143553, ENSG00000175115, ENSG00000108953, ENSG00000204525, ENSG00000151247, ENSG00000138750, ENSG00000168610, ENSG00000109111, ENSG00000111581, ENSG00000132744, ENSG00000113595, ENSG00000120253, ENSG00000145675, ENSG00000165119, ENSG0000…	3095	84	6879	1.45529	0.0756197	0.00412996	0.351624
SMART	SM00320:WD40	147	1.65224	0.000270015	ENSG00000138107, ENSG00000125447, ENSG00000073921, ENSG00000163638, ENSG00000174567, ENSG00000111481, ENSG00000263620, ENSG00000119396, ENSG00000221838, ENSG00000163956, ENSG00000185829, ENSG00000118640, ENSG00000134262, ENSG00000129472, ENSG00000242247, ENSG00000141376, ENSG00000139190, ENSG00000103723, ENSG00000135541, ENSG00000173898, ENSG00000132842, ENSG00000144674, ENSG00000103769, ENSG0000…	4434	267	10057	1.24876	0.199935	0.043632	0.415407
GOTERM_BP_DIRECT	GO:0006888~ER to Golgi vesicle-mediated transport	93	1.0453	0.00027678	ENSG00000167985, ENSG00000146282, ENSG00000197142, ENSG00000087074, ENSG00000130734, ENSG00000198523, ENSG00000177646, ENSG00000121310, ENSG00000163684, ENSG00000163686, ENSG00000128309, ENSG00000136877, ENSG00000106153, ENSG00000137824, ENSG00000113580, ENSG00000241962, ENSG00000204922, ENSG00000204370, ENSG00000186153, ENSG00000087088, ENSG00000186298, ENSG00000242114, ENSG00000159685, ENSG0000…	7330	160	16792	1.33156	0.918904	0.0993799	0.558282
GOTERM_BP_DIRECT	GO:0046777~protein autophosphorylation	99	1.11273	0.00028115	ENSG00000118260, ENSG00000105173, ENSG00000026103, ENSG00000170345, ENSG00000177885, ENSG00000171862, ENSG00000173039, ENSG00000115415, ENSG00000002330, ENSG00000170581, ENSG00000107175, ENSG00000168610, ENSG00000179388, ENSG00000100968, ENSG00000051382, ENSG00000141646, ENSG00000169032, ENSG00000135446, ENSG00000145386, ENSG00000123374, ENSG00000117020, ENSG00000145675, ENSG00000126456, ENSG0000…	7330	172	16792	1.31858	0.922058	0.0970351	0.567072
GOTERM_MF_DIRECT	GO:0003682~chromatin binding	206	2.31539	0.000293181	ENSG00000080824, ENSG00000138448, ENSG00000158092, ENSG00000055163, ENSG00000134215, ENSG00000197122, ENSG00000156711, ENSG00000160293, ENSG00000134318, ENSG00000051523, ENSG00000204217, ENSG00000089159, ENSG00000259207, ENSG00000051382, ENSG00000050820, ENSG00000167193, ENSG00000112062, ENSG00000067560, ENSG00000027869, ENSG00000175866, ENSG00000184009, ENSG00000188130, ENSG00000145675, ENSG0000…	7385	391	16881	1.20431	0.59052	0.0483935	0.52748
GOTERM_BP_DIRECT	GO:0030308~negative regulation of cell growth	73	0.820501	0.00031083	ENSG00000169220, ENSG00000161681, ENSG00000183023, ENSG00000108819, ENSG00000089250, ENSG00000080709, ENSG00000100678, ENSG00000184588, ENSG00000124198, ENSG00000090372, ENSG00000196569, ENSG00000171862, ENSG00000131711, ENSG00000198561, ENSG00000101463, ENSG00000135124, ENSG00000126368, ENSG00000215045, ENSG00000150625, ENSG00000137825, ENSG00000005249, ENSG00000119878, ENSG00000101040, ENSG0000…	7330	121	16792	1.38209	0.940467	0.102829	0.626758
GOTERM_CC_DIRECT	GO:0043025~neuronal cell body	166	1.8658	0.000324389	ENSG00000196419, ENSG00000125746, ENSG00000159692, ENSG00000142230, ENSG00000124788, ENSG00000198911, ENSG00000115289, ENSG00000182263, ENSG00000131747, ENSG00000125457, ENSG00000142798, ENSG00000187486, ENSG00000132604, ENSG00000175334, ENSG00000186298, ENSG00000143153, ENSG00000075711, ENSG00000132356, ENSG00000105229, ENSG00000137693, ENSG00000259030, ENSG00000123908, ENSG00000132612, ENSG0000…	7791	315	18224	1.23267	0.345606	0.0220709	0.528685
GOTERM_BP_DIRECT	GO:0001934~positive regulation of protein phosphorylation	76	0.854221	0.000326346	ENSG00000160685, ENSG00000169946, ENSG00000167981, ENSG00000164330, ENSG00000167800, ENSG00000064393, ENSG00000141002, ENSG00000171222, ENSG00000126778, ENSG00000163882, ENSG00000170178, ENSG00000171425, ENSG00000136492, ENSG00000170581, ENSG00000185219, ENSG00000109111, ENSG00000100968, ENSG00000185404, ENSG00000184939, ENSG00000163687, ENSG00000109787, ENSG00000141905, ENSG00000169957, ENSG0000…	7330	127	16792	1.37091	0.948289	0.103903	0.657947
INTERPRO	IPR001965:Zinc finger, PHD-type	55	0.618186	0.00032738	ENSG00000138193, ENSG00000105971, ENSG00000105974, ENSG00000138448, ENSG00000105976, ENSG00000162552, ENSG00000115414, ENSG00000134318, ENSG00000168610, ENSG00000198793, ENSG00000089159, ENSG00000196914, ENSG00000112062, ENSG00000126458, ENSG00000145675, ENSG00000113302, ENSG00000197943, ENSG00000170276, ENSG00000142798, ENSG00000186298, ENSG00000061492, ENSG00000141510, ENSG00000154229, ENSG0000…	7830	89	18559	1.46476	0.863592	0.0905016	0.633976
GOTERM_MF_DIRECT	GO:0017124~SH3 domain binding	72	0.809262	0.000329984	ENSG00000125746, ENSG00000090372, ENSG00000077380, ENSG00000164338, ENSG00000131899, ENSG00000135541, ENSG00000138442, ENSG00000144021, ENSG00000136875, ENSG00000158560, ENSG00000035681, ENSG00000164087, ENSG00000122735, ENSG00000120253, ENSG00000157796, ENSG00000092470, ENSG00000196151, ENSG00000085978, ENSG00000007168, ENSG00000163811, ENSG00000127837, ENSG00000114450, ENSG00000155657, ENSG0000…	7385	119	16881	1.38304	0.633943	0.0515185	0.593509
KEGG_PATHWAY	hsa04110:Cell cycle	76	0.854221	0.000332103	ENSG00000215305, ENSG00000151445, ENSG00000101336, ENSG00000126775, ENSG00000086598, ENSG00000143553, ENSG00000131374, ENSG00000168135, ENSG00000156973, ENSG00000103723, ENSG00000198324, ENSG00000198911, ENSG00000198707, ENSG00000015520, ENSG00000143545, ENSG00000100280, ENSG00000185009, ENSG00000164938, ENSG00000141316, ENSG00000053918, ENSG00000119487, ENSG00000106367, ENSG00000198925, ENSG0000…	3095	124	6879	1.36225	0.0942421	0.00493694	0.44243
GOTERM_MF_DIRECT	GO:0003779~actin binding	151	1.6972	0.000354923	ENSG00000138448, ENSG00000138443, ENSG00000134215, ENSG00000101335, ENSG00000115414, ENSG00000134318, ENSG00000160255, ENSG00000172757, ENSG00000140285, ENSG00000089159, ENSG00000005844, ENSG00000196914, ENSG00000050820, ENSG00000070087, ENSG00000213949, ENSG00000169750, ENSG00000163466, ENSG00000126458, ENSG00000145675, ENSG00000107831, ENSG00000139626, ENSG00000156886, ENSG00000105550, ENSG0000…	7385	278	16881	1.24159	0.660721	0.0526121	0.638229
INTERPRO	IPR001623:DnaJ domain	35	0.393391	0.000356778	ENSG00000105974, ENSG00000160685, ENSG00000131808, ENSG00000181929, ENSG00000086598, ENSG00000115414, ENSG00000134318, ENSG00000168610, ENSG00000177628, ENSG00000198914, ENSG00000198793, ENSG00000213015, ENSG00000112062, ENSG00000125845, ENSG00000107831, ENSG00000185359, ENSG00000183691, ENSG00000132604, ENSG00000174059, ENSG00000160867, ENSG00000141510, ENSG00000138668, ENSG00000137073, ENSG0000…	7830	51	18559	1.62664	0.885939	0.0939701	0.69072
KEGG_PATHWAY	hsa04611:Platelet activation	79	0.88794	0.000363734	ENSG00000183914, ENSG00000161642, ENSG00000164082, ENSG00000100678, ENSG00000186889, ENSG00000108641, ENSG00000015413, ENSG00000101336, ENSG00000166333, ENSG00000090372, ENSG00000214447, ENSG00000131899, ENSG00000187164, ENSG00000141503, ENSG00000156973, ENSG00000175294, ENSG00000023892, ENSG00000128585, ENSG00000218336, ENSG00000088970, ENSG00000065989, ENSG00000140463, ENSG00000114841, ENSG0000…	3095	130	6879	1.35067	0.102742	0.00514919	0.484473
UP_SEQ_FEATURE	domain:J	35	0.393391	0.000370434	ENSG00000072274, ENSG00000170248, ENSG00000197043, ENSG00000104388, ENSG00000168003, ENSG00000108953, ENSG00000117450, ENSG00000111540, ENSG00000124839, ENSG00000089597, ENSG00000108774, ENSG00000137575, ENSG00000042493, ENSG00000163902, ENSG00000166340, ENSG00000166794, ENSG00000197157, ENSG00000096384, ENSG00000173786, ENSG00000107165, ENSG00000138069, ENSG00000120215, ENSG00000141367, ENSG0000…	8272	52	20063	1.63249	0.995111	0.185064	0.780296
UP_KEYWORDS	SH2 domain	63	0.708104	0.000377089	ENSG00000128340, ENSG00000106299, ENSG00000075651, ENSG00000162407, ENSG00000134215, ENSG00000101336, ENSG00000160293, ENSG00000172757, ENSG00000051382, ENSG00000169032, ENSG00000176170, ENSG00000171132, ENSG00000117020, ENSG00000163466, ENSG00000145675, ENSG00000125753, ENSG00000081237, ENSG00000197943, ENSG00000111229, ENSG00000241685, ENSG00000033327, ENSG00000121879, ENSG00000143398, ENSG0000…	8416	108	20581	1.42652	0.227679	0.00525867	0.565526
GOTERM_BP_DIRECT	GO:0006909~phagocytosis	34	0.382151	0.000384899	ENSG00000107829, ENSG00000115207, ENSG00000125746, ENSG00000164338, ENSG00000005448, ENSG00000090372, ENSG00000077380, ENSG00000131899, ENSG00000135541, ENSG00000138442, ENSG00000144021, ENSG00000136875, ENSG00000158560, ENSG00000035681, ENSG00000164087, ENSG00000122735, ENSG00000120253, ENSG00000157796, ENSG00000092470, ENSG00000196151, ENSG00000085978, ENSG00000103426, ENSG00000007168, ENSG0000…	7330	48	16792	1.62269	0.96961	0.117302	0.77556
GOTERM_BP_DIRECT	GO:0009408~response to heat	34	0.382151	0.000384899	ENSG00000260807, ENSG00000105402, ENSG00000107862, ENSG00000151532, ENSG00000115306, ENSG00000272617, ENSG00000005243, ENSG00000103227, ENSG00000149428, ENSG00000111481, ENSG00000184743, ENSG00000077380, ENSG00000086598, ENSG00000104388, ENSG00000163235, ENSG00000242247, ENSG00000134970, ENSG00000086827, ENSG00000138036, ENSG00000158560, ENSG00000169223, ENSG00000173898, ENSG00000184500, ENSG0000…	7330	48	16792	1.62269	0.96961	0.117302	0.77556
GOTERM_CC_DIRECT	GO:0055037~recycling endosome	66	0.741823	0.00039308	ENSG00000198909, ENSG00000154310, ENSG00000176444, ENSG00000101336, ENSG00000185974, ENSG00000115694, ENSG00000141503, ENSG00000065613, ENSG00000115977, ENSG00000198793, ENSG00000139625, ENSG00000115687, ENSG00000254087, ENSG00000160867, ENSG00000180370, ENSG00000196411, ENSG00000164715, ENSG00000130413, ENSG00000171105, ENSG00000092445, ENSG00000148053, ENSG00000077782, ENSG00000198400, ENSG0000…	7791	110	18224	1.40347	0.401815	0.0253655	0.6403
KEGG_PATHWAY	hsa04670:Leukocyte transendothelial migration	71	0.798022	0.000399549	ENSG00000171316, ENSG00000076242, ENSG00000171720, ENSG00000109118, ENSG00000114166, ENSG00000126778, ENSG00000152804, ENSG00000108509, ENSG00000108395, ENSG00000104447, ENSG00000116539, ENSG00000141646, ENSG00000173894, ENSG00000141456, ENSG00000119684, ENSG00000131747, ENSG00000134046, ENSG00000009954, ENSG00000215474, ENSG00000196591, ENSG00000005339, ENSG00000179348, ENSG00000133895, ENSG0000…	3095	115	6879	1.37222	0.112272	0.00539853	0.53206
GOTERM_BP_DIRECT	GO:0006461~protein complex assembly	70	0.786782	0.000416518	ENSG00000127616, ENSG00000179833, ENSG00000158825, ENSG00000007341, ENSG00000213445, ENSG00000085741, ENSG00000108819, ENSG00000139437, ENSG00000185340, ENSG00000165140, ENSG00000135503, ENSG00000140464, ENSG00000204217, ENSG00000141646, ENSG00000184937, ENSG00000132170, ENSG00000115310, ENSG00000197380, ENSG00000139567, ENSG00000074800, ENSG00000153487, ENSG00000197019, ENSG00000145088, ENSG0000…	7330	116	16792	1.38242	0.977193	0.122228	0.839016
UP_SEQ_FEATURE	repeat:WD 7	84	0.944138	0.000433135	ENSG00000115286, ENSG00000131759, ENSG00000161642, ENSG00000176658, ENSG00000152894, ENSG00000078725, ENSG00000215305, ENSG00000073921, ENSG00000166333, ENSG00000008735, ENSG00000119522, ENSG00000175324, ENSG00000144290, ENSG00000155252, ENSG00000124214, ENSG00000204217, ENSG00000198793, ENSG00000173898, ENSG00000150625, ENSG00000258947, ENSG00000119878, ENSG00000124839, ENSG00000169750, ENSG0000…	8272	151	20063	1.34924	0.998014	0.205808	0.911797
UP_SEQ_FEATURE	repeat:ANK 11	20	0.224795	0.000441863	ENSG00000187764, ENSG00000164047, ENSG00000154310, ENSG00000171720, ENSG00000126775, ENSG00000146648, ENSG00000103126, ENSG00000090554, ENSG00000108950, ENSG00000161011, ENSG00000136160, ENSG00000134318, ENSG00000101017, ENSG00000166971, ENSG00000198793, ENSG00000157368, ENSG00000182208, ENSG00000125249, ENSG00000125845, ENSG00000144118, ENSG00000163904, ENSG00000106991, ENSG00000161202, ENSG0000…	8272	25	20063	1.94033	0.998248	0.202823	0.930088
KEGG_PATHWAY	hsa05214:Glioma	44	0.494549	0.000443707	ENSG00000197323, ENSG00000071243, ENSG00000100207, ENSG00000108557, ENSG00000107077, ENSG00000166436, ENSG00000109118, ENSG00000005483, ENSG00000133884, ENSG00000111642, ENSG00000101191, ENSG00000070047, ENSG00000040633, ENSG00000185404, ENSG00000205683, ENSG00000116539, ENSG00000171016, ENSG00000135365, ENSG00000101040, ENSG00000118058, ENSG00000073614, ENSG00000009954, ENSG00000153487, ENSG0000…	3095	65	6879	1.50454	0.123882	0.00573368	0.590702
GOTERM_CC_DIRECT	GO:0005730~nucleolus	415	4.66449	0.000446642	ENSG00000116675, ENSG00000161681, ENSG00000138443, ENSG00000114423, ENSG00000135597, ENSG00000166333, ENSG00000135596, ENSG00000177885, ENSG00000119522, ENSG00000138347, ENSG00000108091, ENSG00000172613, ENSG00000105737, ENSG00000168615, ENSG00000050820, ENSG00000115935, ENSG00000110395, ENSG00000027869, ENSG00000107263, ENSG00000169129, ENSG00000125753, ENSG00000102890, ENSG00000135074, ENSG0000…	7791	857	18224	1.13271	0.442276	0.0274214	0.72725
GOTERM_MF_DIRECT	GO:0046982~protein heterodimerization activity	240	2.69754	0.000458891	ENSG00000175054, ENSG00000077935, ENSG00000164045, ENSG00000081377, ENSG00000105173, ENSG00000135336, ENSG00000002822, ENSG00000094804, ENSG00000176386, ENSG00000108953, ENSG00000089053, ENSG00000114126, ENSG00000156970, ENSG00000103479, ENSG00000101224, ENSG00000133740, ENSG00000141646, ENSG00000198176, ENSG00000135446, ENSG00000123374, ENSG00000145386, ENSG00000094880, ENSG00000108055, ENSG0000…	7385	465	16881	1.17979	0.752821	0.064388	0.824455
KEGG_PATHWAY	hsa04010:MAPK signaling pathway	141	1.5848	0.000482565	ENSG00000128908, ENSG00000215305, ENSG00000115306, ENSG00000156113, ENSG00000168314, ENSG00000243156, ENSG00000196526, ENSG00000149925, ENSG00000118162, ENSG00000173898, ENSG00000121621, ENSG00000131746, ENSG00000006453, ENSG00000125753, ENSG00000058453, ENSG00000142347, ENSG00000183386, ENSG00000170807, ENSG00000184361, ENSG00000101470, ENSG00000177791, ENSG00000130595, ENSG00000035403, ENSG0000…	3095	253	6879	1.23869	0.133973	0.00597537	0.642279
GOTERM_BP_DIRECT	GO:0071333~cellular response to glucose stimulus	36	0.404631	0.000483622	ENSG00000100209, ENSG00000116675, ENSG00000140403, ENSG00000183023, ENSG00000137094, ENSG00000007923, ENSG00000138246, ENSG00000136770, ENSG00000168724, ENSG00000172404, ENSG00000178950, ENSG00000059769, ENSG00000170464, ENSG00000176410, ENSG00000126698, ENSG00000162616, ENSG00000168259, ENSG00000244115, ENSG00000135924, ENSG00000163793, ENSG00000116138, ENSG00000164031, ENSG00000205981, ENSG0000…	7330	52	16792	1.58598	0.987598	0.136128	0.973559
KEGG_PATHWAY	hsa05100:Bacterial invasion of epithelial cells	51	0.573227	0.000487741	ENSG00000116473, ENSG00000138031, ENSG00000118640, ENSG00000134318, ENSG00000065135, ENSG00000181104, ENSG00000158869, ENSG00000051382, ENSG00000196914, ENSG00000112062, ENSG00000077420, ENSG00000117020, ENSG00000145675, ENSG00000110799, ENSG00000114353, ENSG00000125753, ENSG00000075624, ENSG00000171560, ENSG00000197943, ENSG00000171564, ENSG00000078295, ENSG00000121879, ENSG00000108821, ENSG0000…	3095	78	6879	1.45325	0.135308	0.00579841	0.649147
UP_KEYWORDS	DNA repair	149	1.67472	0.000501379	ENSG00000100209, ENSG00000116675, ENSG00000140403, ENSG00000137094, ENSG00000007923, ENSG00000138246, ENSG00000136770, ENSG00000168724, ENSG00000172404, ENSG00000178950, ENSG00000059769, ENSG00000170464, ENSG00000176410, ENSG00000126698, ENSG00000162616, ENSG00000168259, ENSG00000244115, ENSG00000135924, ENSG00000163793, ENSG00000116138, ENSG00000164031, ENSG00000205981, ENSG00000108176, ENSG0000…	8416	293	20581	1.2436	0.290738	0.00684706	0.75127
UP_SEQ_FEATURE	compositionally biased region:Poly-Gln	86	0.966618	0.000541712	ENSG00000178217, ENSG00000134215, ENSG00000101336, ENSG00000189410, ENSG00000177885, ENSG00000135605, ENSG00000115415, ENSG00000160293, ENSG00000170581, ENSG00000174791, ENSG00000168610, ENSG00000152292, ENSG00000131746, ENSG00000027869, ENSG00000182511, ENSG00000145675, ENSG00000179295, ENSG00000111077, ENSG00000197943, ENSG00000115290, ENSG00000010810, ENSG00000254087, ENSG00000137936, ENSG0000…	8272	156	20063	1.33709	0.999583	0.235346	1.13912
GOTERM_BP_DIRECT	GO:0008283~cell proliferation	192	2.15803	0.000550026	ENSG00000114383, ENSG00000101337, ENSG00000097046, ENSG00000018280, ENSG00000116678, ENSG00000140968, ENSG00000197622, ENSG00000170458, ENSG00000110880, ENSG00000092067, ENSG00000160255, ENSG00000128271, ENSG00000112041, ENSG00000138772, ENSG00000005844, ENSG00000076662, ENSG00000122359, ENSG00000163485, ENSG00000155849, ENSG00000125810, ENSG00000102890, ENSG00000158985, ENSG00000011347, ENSG0000…	7330	366	16792	1.20176	0.993214	0.148759	1.10653
GOTERM_BP_DIRECT	GO:0043547~positive regulation of GTPase activity	286	3.21457	0.000559896	ENSG00000080824, ENSG00000109991, ENSG00000099985, ENSG00000140682, ENSG00000107562, ENSG00000140403, ENSG00000089250, ENSG00000143536, ENSG00000023839, ENSG00000163453, ENSG00000170458, ENSG00000076984, ENSG00000126803, ENSG00000070785, ENSG00000136244, ENSG00000143627, ENSG00000162616, ENSG00000145191, ENSG00000120256, ENSG00000157005, ENSG00000119718, ENSG00000144381, ENSG00000164938, ENSG0000…	7330	565	16792	1.15962	0.993796	0.146857	1.12628
UP_KEYWORDS	Actin-binding	140	1.57356	0.000579384	ENSG00000079950, ENSG00000072274, ENSG00000154310, ENSG00000215305, ENSG00000091513, ENSG00000151445, ENSG00000124198, ENSG00000119396, ENSG00000118640, ENSG00000131462, ENSG00000137822, ENSG00000129204, ENSG00000197948, ENSG00000198324, ENSG00000167578, ENSG00000213088, ENSG00000158560, ENSG00000149823, ENSG00000105778, ENSG00000125249, ENSG00000124839, ENSG00000103769, ENSG00000143545, ENSG0000…	8416	274	20581	1.24951	0.327661	0.00775396	0.867679
GOTERM_BP_DIRECT	GO:0048013~ephrin receptor signaling pathway	54	0.606946	0.000580355	ENSG00000149564, ENSG00000128340, ENSG00000213445, ENSG00000116473, ENSG00000134215, ENSG00000253958, ENSG00000101335, ENSG00000198561, ENSG00000168036, ENSG00000160293, ENSG00000134318, ENSG00000065135, ENSG00000160255, ENSG00000158769, ENSG00000171217, ENSG00000089159, ENSG00000005844, ENSG00000051382, ENSG00000159261, ENSG00000050820, ENSG00000112062, ENSG00000092820, ENSG00000044115, ENSG0000…	7330	86	16792	1.43845	0.994847	0.147553	1.1672
KEGG_PATHWAY	hsa05231:Choline metabolism in cancer	63	0.708104	0.000613896	ENSG00000106299, ENSG00000100385, ENSG00000173991, ENSG00000161681, ENSG00000073921, ENSG00000026103, ENSG00000115866, ENSG00000263620, ENSG00000136628, ENSG00000198898, ENSG00000131899, ENSG00000103064, ENSG00000101017, ENSG00000137822, ENSG00000086827, ENSG00000105926, ENSG00000140464, ENSG00000167670, ENSG00000082516, ENSG00000214063, ENSG00000159261, ENSG00000184445, ENSG00000115935, ENSG0000…	3095	101	6879	1.38638	0.167229	0.00701364	0.816414
GOTERM_BP_DIRECT	GO:0042493~response to drug	162	1.82084	0.000614578	ENSG00000178252, ENSG00000262246, ENSG00000125746, ENSG00000090372, ENSG00000077380, ENSG00000164338, ENSG00000131899, ENSG00000146247, ENSG00000135541, ENSG00000139323, ENSG00000082516, ENSG00000138442, ENSG00000106638, ENSG00000144021, ENSG00000136875, ENSG00000158560, ENSG00000131653, ENSG00000164087, ENSG00000114742, ENSG00000175470, ENSG00000138002, ENSG00000176473, ENSG00000185658, ENSG0000…	7330	304	16792	1.22079	0.996224	0.151333	1.23563
GOTERM_BP_DIRECT	GO:0000226~microtubule cytoskeleton organization	46	0.517028	0.000622722	ENSG00000151150, ENSG00000139645, ENSG00000239388, ENSG00000132466, ENSG00000170921, ENSG00000166839, ENSG00000254996, ENSG00000105186, ENSG00000131503, ENSG00000029534, ENSG00000206560, ENSG00000115239, ENSG00000173273, ENSG00000185722, ENSG00000170209, ENSG00000100628, ENSG00000065413, ENSG00000107854, ENSG00000115183, ENSG00000243056	7330	71	16792	1.48422	0.996493	0.149145	1.2519
GOTERM_BP_DIRECT	GO:0043065~positive regulation of apoptotic process	160	1.79836	0.000633476	ENSG00000138798, ENSG00000132155, ENSG00000160014, ENSG00000070808, ENSG00000113721, ENSG00000148660, ENSG00000157764, ENSG00000146648, ENSG00000177885, ENSG00000171862, ENSG00000163235, ENSG00000147889, ENSG00000105221, ENSG00000110092, ENSG00000198793, ENSG00000166501, ENSG00000101412, ENSG00000169885, ENSG00000140443, ENSG00000051382, ENSG00000124762, ENSG00000112242, ENSG00000135446, ENSG0000…	7330	300	16792	1.22179	0.996819	0.147634	1.27339
GOTERM_BP_DIRECT	GO:0006886~intracellular protein transport	129	1.44993	0.000634488	ENSG00000153391, ENSG00000138380, ENSG00000171316, ENSG00000164332, ENSG00000197142, ENSG00000124614, ENSG00000164338, ENSG00000126778, ENSG00000109113, ENSG00000163682, ENSG00000166971, ENSG00000163684, ENSG00000133740, ENSG00000160679, ENSG00000100276, ENSG00000184937, ENSG00000100138, ENSG00000141905, ENSG00000141456, ENSG00000130382, ENSG00000131747, ENSG00000132603, ENSG00000170469, ENSG0000…	7330	236	16792	1.25221	0.996848	0.144159	1.27541
GOTERM_MF_DIRECT	GO:0003713~transcription coactivator activity	135	1.51737	0.000658724	ENSG00000131759, ENSG00000242515, ENSG00000196890, ENSG00000153162, ENSG00000002330, ENSG00000092607, ENSG00000111602, ENSG00000160255, ENSG00000140464, ENSG00000218336, ENSG00000005844, ENSG00000141646, ENSG00000168811, ENSG00000145675, ENSG00000131747, ENSG00000167165, ENSG00000182674, ENSG00000078295, ENSG00000197153, ENSG00000087088, ENSG00000123999, ENSG00000001084, ENSG00000117505, ENSG0000…	7385	248	16881	1.24431	0.865538	0.087168	1.18147
KEGG_PATHWAY	hsa05230:Central carbon metabolism in cancer	43	0.483309	0.000664731	ENSG00000198909, ENSG00000138032, ENSG00000008735, ENSG00000173039, ENSG00000076984, ENSG00000007402, ENSG00000184545, ENSG00000115594, ENSG00000175197, ENSG00000111266, ENSG00000126803, ENSG00000140285, ENSG00000165995, ENSG00000112062, ENSG00000164086, ENSG00000034152, ENSG00000169750, ENSG00000126458, ENSG00000107831, ENSG00000112658, ENSG00000139625, ENSG00000151067, ENSG00000105550, ENSG0000…	3095	64	6879	1.49332	0.179758	0.00731223	0.883742
GOTERM_BP_DIRECT	GO:0030218~erythrocyte differentiation	29	0.325953	0.000675078	ENSG00000116473, ENSG00000081189, ENSG00000185950, ENSG00000140521, ENSG00000239672, ENSG00000100889, ENSG00000164850, ENSG00000130856, ENSG00000167910, ENSG00000051523, ENSG00000109819, ENSG00000105737, ENSG00000118689, ENSG00000132386, ENSG00000136574, ENSG00000112759, ENSG00000100097, ENSG00000107815, ENSG00000112658, ENSG00000178607, ENSG00000198722, ENSG00000105550, ENSG00000187486, ENSG0000…	7330	40	16792	1.66087	0.99782	0.148941	1.35648
GOTERM_BP_DIRECT	GO:0006357~regulation of transcription from RNA polymerase II promoter	227	2.55142	0.000686102	ENSG00000105971, ENSG00000106299, ENSG00000105974, ENSG00000105976, ENSG00000184640, ENSG00000114423, ENSG00000166333, ENSG00000168036, ENSG00000140623, ENSG00000115414, ENSG00000089159, ENSG00000051382, ENSG00000050820, ENSG00000110395, ENSG00000044115, ENSG00000163466, ENSG00000145675, ENSG00000075624, ENSG00000111229, ENSG00000102890, ENSG00000241685, ENSG00000121879, ENSG00000039068, ENSG0000…	7330	441	16792	1.1792	0.998028	0.147605	1.37848
GOTERM_MF_DIRECT	GO:0071837~HMG box domain binding	16	0.179836	0.000687862	ENSG00000128908, ENSG00000153391, ENSG00000076242, ENSG00000139579, ENSG00000185480, ENSG00000196419, ENSG00000100865, ENSG00000076248, ENSG00000153827, ENSG00000140718, ENSG00000140525, ENSG00000136492, ENSG00000183207, ENSG00000064655, ENSG00000221829, ENSG00000167670, ENSG00000126804, ENSG00000167770, ENSG00000123374, ENSG00000119684, ENSG00000108055, ENSG00000139372, ENSG00000154328, ENSG0000…	7385	18	16881	2.03187	0.876962	0.0870721	1.23343
INTERPRO	IPR000980:SH2 domain	66	0.741823	0.000705627	ENSG00000185013, ENSG00000100578, ENSG00000105245, ENSG00000104805, ENSG00000154358, ENSG00000100207, ENSG00000112561, ENSG00000102908, ENSG00000108557, ENSG00000140521, ENSG00000069667, ENSG00000240857, ENSG00000175115, ENSG00000099917, ENSG00000138750, ENSG00000124788, ENSG00000108590, ENSG00000136451, ENSG00000152784, ENSG00000101040, ENSG00000165417, ENSG00000185658, ENSG00000134852, ENSG0000…	7830	113	18559	1.38439	0.986357	0.170324	1.36171
UP_KEYWORDS	Chaperone	106	1.19141	0.000710773	ENSG00000138193, ENSG00000168209, ENSG00000169139, ENSG00000105976, ENSG00000112667, ENSG00000073921, ENSG00000067208, ENSG00000166333, ENSG00000126778, ENSG00000152804, ENSG00000117450, ENSG00000156970, ENSG00000083642, ENSG00000168610, ENSG00000140465, ENSG00000138442, ENSG00000136877, ENSG00000141646, ENSG00000050820, ENSG00000261857, ENSG00000101670, ENSG00000048462, ENSG00000027869, ENSG0000…	8416	201	20581	1.28965	0.385565	0.00932267	1.06347
KEGG_PATHWAY	hsa04261:Adrenergic signaling in cardiomyocytes	82	0.921659	0.000742668	ENSG00000106351, ENSG00000157985, ENSG00000134215, ENSG00000137727, ENSG00000131899, ENSG00000242247, ENSG00000136161, ENSG00000140285, ENSG00000173898, ENSG00000171119, ENSG00000167994, ENSG00000107263, ENSG00000107831, ENSG00000198915, ENSG00000166444, ENSG00000127445, ENSG00000158987, ENSG00000137936, ENSG00000165322, ENSG00000161509, ENSG00000160867, ENSG00000159788, ENSG00000133612, ENSG0000…	3095	138	6879	1.32069	0.198602	0.00787587	0.986883
UP_SEQ_FEATURE	compositionally biased region:Poly-Pro	207	2.32663	0.000745537	ENSG00000128908, ENSG00000176658, ENSG00000115306, ENSG00000050405, ENSG00000243156, ENSG00000196526, ENSG00000118162, ENSG00000172757, ENSG00000173898, ENSG00000070087, ENSG00000167460, ENSG00000131746, ENSG00000006453, ENSG00000163466, ENSG00000125753, ENSG00000120756, ENSG00000143549, ENSG00000142347, ENSG00000170807, ENSG00000163157, ENSG00000127831, ENSG00000035403, ENSG00000146021, ENSG0000…	8272	421	20063	1.19254	0.999978	0.300243	1.56452
GOTERM_CC_DIRECT	GO:0016605~PML body	59	0.663145	0.000747208	ENSG00000106299, ENSG00000134215, ENSG00000117362, ENSG00000064999, ENSG00000160293, ENSG00000138613, ENSG00000134318, ENSG00000143590, ENSG00000066248, ENSG00000163466, ENSG00000075624, ENSG00000137575, ENSG00000179295, ENSG00000111229, ENSG00000241685, ENSG00000161203, ENSG00000205155, ENSG00000254087, ENSG00000010810, ENSG00000196961, ENSG00000196411, ENSG00000108262, ENSG00000169242, ENSG0000…	7791	98	18224	1.40824	0.623548	0.0434359	1.21385
UP_SEQ_FEATURE	topological domain:Lumenal	220	2.47274	0.000747353	ENSG00000138798, ENSG00000106299, ENSG00000128340, ENSG00000145214, ENSG00000075651, ENSG00000162407, ENSG00000170345, ENSG00000153933, ENSG00000146648, ENSG00000177885, ENSG00000161217, ENSG00000077044, ENSG00000112499, ENSG00000198793, ENSG00000051382, ENSG00000136267, ENSG00000169032, ENSG00000146477, ENSG00000117020, ENSG00000169750, ENSG00000145675, ENSG00000134853, ENSG00000121879, ENSG0000…	8272	450	20063	1.18576	0.999978	0.292733	1.5683
KEGG_PATHWAY	hsa04550:Signaling pathways regulating pluripotency of stem cells	83	0.932899	0.000756049	ENSG00000125740, ENSG00000183023, ENSG00000134215, ENSG00000002726, ENSG00000184845, ENSG00000103222, ENSG00000173039, ENSG00000115415, ENSG00000002330, ENSG00000107485, ENSG00000168610, ENSG00000179546, ENSG00000140465, ENSG00000136877, ENSG00000214872, ENSG00000135446, ENSG00000015520, ENSG00000107831, ENSG00000141458, ENSG00000196591, ENSG00000154767, ENSG00000187486, ENSG00000254087, ENSG0000…	3095	140	6879	1.31769	0.201793	0.00774187	1.00458
GOTERM_BP_DIRECT	GO:0090200~positive regulation of release of cytochrome c from mitochondria	22	0.247274	0.000759348	ENSG00000114999, ENSG00000007047, ENSG00000100014, ENSG00000128487, ENSG00000117533, ENSG00000168038, ENSG00000130479, ENSG00000131711, ENSG00000131462, ENSG00000151422, ENSG00000111640, ENSG00000066629, ENSG00000072518, ENSG00000109917, ENSG00000140463, ENSG00000075413, ENSG00000123416, ENSG00000013810, ENSG00000162946, ENSG00000118200, ENSG00000112659, ENSG00000067606, ENSG00000170390, ENSG0000…	7330	28	16792	1.79996	0.998986	0.158309	1.52457
UP_KEYWORDS	Extracellular matrix	132	1.48365	0.000782213	ENSG00000071243, ENSG00000172667, ENSG00000134215, ENSG00000156113, ENSG00000177595, ENSG00000104081, ENSG00000002330, ENSG00000117318, ENSG00000118689, ENSG00000035681, ENSG00000184937, ENSG00000196914, ENSG00000135446, ENSG00000125845, ENSG00000066248, ENSG00000131747, ENSG00000115317, ENSG00000198722, ENSG00000146674, ENSG00000113916, ENSG00000087088, ENSG00000196712, ENSG00000138061, ENSG0000…	8416	258	20581	1.25117	0.414931	0.0100627	1.16977
GOTERM_MF_DIRECT	GO:0019894~kinesin binding	26	0.292233	0.000848408	ENSG00000028528, ENSG00000215305, ENSG00000125447, ENSG00000151445, ENSG00000067208, ENSG00000111481, ENSG00000002919, ENSG00000221838, ENSG00000086598, ENSG00000143553, ENSG00000101463, ENSG00000242247, ENSG00000131374, ENSG00000103723, ENSG00000122958, ENSG00000198863, ENSG00000171045, ENSG00000185359, ENSG00000152061, ENSG00000100280, ENSG00000075790, ENSG00000185009, ENSG00000111490, ENSG0000…	7385	35	16881	1.69806	0.924566	0.102092	1.51923
GOTERM_BP_DIRECT	GO:0006367~transcription initiation from RNA polymerase II promoter	87	0.977858	0.00086688	ENSG00000131759, ENSG00000028839, ENSG00000179833, ENSG00000100207, ENSG00000166337, ENSG00000100201, ENSG00000173801, ENSG00000171222, ENSG00000114166, ENSG00000077080, ENSG00000107485, ENSG00000108590, ENSG00000140464, ENSG00000100968, ENSG00000150347, ENSG00000099956, ENSG00000073614, ENSG00000175745, ENSG00000005339, ENSG00000146109, ENSG00000100146, ENSG00000049618, ENSG00000115966, ENSG0000…	7330	152	16792	1.31122	0.999618	0.17466	1.73867
GOTERM_BP_DIRECT	GO:0010976~positive regulation of neuron projection development	55	0.618186	0.000883692	ENSG00000165731, ENSG00000066468, ENSG00000132155, ENSG00000105976, ENSG00000113721, ENSG00000198400, ENSG00000077782, ENSG00000168291, ENSG00000146648, ENSG00000067225, ENSG00000171862, ENSG00000160883, ENSG00000067057, ENSG00000140538, ENSG00000142082, ENSG00000105221, ENSG00000135423, ENSG00000198793, ENSG00000051382, ENSG00000115419, ENSG00000141736, ENSG00000169032, ENSG00000174775, ENSG0000…	7330	89	16792	1.4157	0.999672	0.173888	1.77211
UP_KEYWORDS	SH3 domain	112	1.25885	0.00088968	ENSG00000064393, ENSG00000130770, ENSG00000005483, ENSG00000180353, ENSG00000105672, ENSG00000175354, ENSG00000082641, ENSG00000144659, ENSG00000107485, ENSG00000130427, ENSG00000160710, ENSG00000105610, ENSG00000105612, ENSG00000179588, ENSG00000096968, ENSG00000100813, ENSG00000113658, ENSG00000066336, ENSG00000126351, ENSG00000185811, ENSG00000123999, ENSG00000162367, ENSG00000254087, ENSG0000…	8416	215	20581	1.27391	0.456487	0.0112273	1.32948
GOTERM_BP_DIRECT	GO:0051301~cell division	183	2.05687	0.000912599	ENSG00000171056, ENSG00000164331, ENSG00000167800, ENSG00000121413, ENSG00000136492, ENSG00000108509, ENSG00000197757, ENSG00000170581, ENSG00000167074, ENSG00000144021, ENSG00000165185, ENSG00000184937, ENSG00000170374, ENSG00000123066, ENSG00000115112, ENSG00000132740, ENSG00000054267, ENSG00000100146, ENSG00000171532, ENSG00000123268, ENSG00000109101, ENSG00000009950, ENSG00000119042, ENSG0000…	7330	350	16792	1.19779	0.999748	0.175261	1.82957
UP_SEQ_FEATURE	domain:SH3	94	1.05654	0.000922658	ENSG00000007372, ENSG00000135903, ENSG00000122877, ENSG00000105997, ENSG00000081189, ENSG00000052850, ENSG00000205927, ENSG00000152804, ENSG00000107485, ENSG00000116132, ENSG00000198914, ENSG00000185591, ENSG00000140262, ENSG00000105880, ENSG00000005102, ENSG00000198353	8272	175	20063	1.30279	0.999998	0.339173	1.93276
KEGG_PATHWAY	hsa05213:Endometrial cancer	36	0.404631	0.000928538	ENSG00000178217, ENSG00000114423, ENSG00000134215, ENSG00000101336, ENSG00000189410, ENSG00000177885, ENSG00000115415, ENSG00000135605, ENSG00000160293, ENSG00000170581, ENSG00000174791, ENSG00000168610, ENSG00000109111, ENSG00000152292, ENSG00000110395, ENSG00000131746, ENSG00000027869, ENSG00000182511, ENSG00000145675, ENSG00000179295, ENSG00000111077, ENSG00000197943, ENSG00000115290, ENSG0000…	3095	52	6879	1.53873	0.241819	0.00918532	1.23246
INTERPRO	IPR020479:Homeodomain, metazoa	55	0.618186	0.00101358	ENSG00000100209, ENSG00000167985, ENSG00000096060, ENSG00000103227, ENSG00000173992, ENSG00000138246, ENSG00000136770, ENSG00000126602, ENSG00000168724, ENSG00000059769, ENSG00000109111, ENSG00000137161, ENSG00000167670, ENSG00000126803, ENSG00000186687, ENSG00000171953, ENSG00000244115, ENSG00000185615, ENSG00000163793, ENSG00000107833, ENSG00000143401, ENSG00000086061, ENSG00000103423, ENSG0000…	7830	92	18559	1.41699	0.997908	0.226688	1.95047
GOTERM_BP_DIRECT	GO:0042326~negative regulation of phosphorylation	17	0.191076	0.00101722	ENSG00000160014, ENSG00000118260, ENSG00000070808, ENSG00000105409, ENSG00000138031, ENSG00000073711, ENSG00000198523, ENSG00000007402, ENSG00000107175, ENSG00000065135, ENSG00000198336, ENSG00000169885, ENSG00000165995, ENSG00000120907, ENSG00000112062, ENSG00000167460, ENSG00000117020, ENSG00000175470, ENSG00000114353, ENSG00000151067, ENSG00000143549, ENSG00000078304, ENSG00000078295, ENSG0000…	7330	20	16792	1.94723	0.999903	0.189342	2.03728
GOTERM_MF_DIRECT	GO:0047485~protein N-terminus binding	59	0.663145	0.0010352	ENSG00000087074, ENSG00000110076, ENSG00000144229, ENSG00000168135, ENSG00000198914, ENSG00000133740, ENSG00000126460, ENSG00000152104, ENSG00000131379, ENSG00000198919, ENSG00000130382, ENSG00000139625, ENSG00000141458, ENSG00000204673, ENSG00000215474, ENSG00000005339, ENSG00000143294, ENSG00000196498, ENSG00000137834, ENSG00000171533, ENSG00000171532, ENSG00000164944, ENSG00000048991, ENSG0000…	7385	97	16881	1.39036	0.957311	0.118519	1.85077
GOTERM_BP_DIRECT	GO:0006306~DNA methylation	20	0.224795	0.00104044	ENSG00000175054, ENSG00000161547, ENSG00000169220, ENSG00000116030, ENSG00000064393, ENSG00000184900, ENSG00000171862, ENSG00000161011, ENSG00000104408, ENSG00000140464, ENSG00000078043, ENSG00000198793, ENSG00000179583, ENSG00000165887, ENSG00000139372, ENSG00000163904, ENSG00000103275, ENSG00000164938, ENSG00000177302, ENSG00000102921, ENSG00000133794, ENSG00000141510, ENSG00000172845, ENSG0000…	7330	25	16792	1.83269	0.999921	0.18936	2.08331
GOTERM_CC_DIRECT	GO:0016607~nuclear speck	109	1.22513	0.00104894	ENSG00000171124, ENSG00000163479, ENSG00000174567, ENSG00000143418, ENSG00000130733, ENSG00000184743, ENSG00000126777, ENSG00000086598, ENSG00000033011, ENSG00000134824, ENSG00000136770, ENSG00000204267, ENSG00000174951, ENSG00000198911, ENSG00000183196, ENSG00000153395, ENSG00000257594, ENSG00000130383, ENSG00000158008, ENSG00000139624, ENSG00000196296, ENSG00000075790, ENSG00000139629, ENSG0000…	7791	201	18224	1.26847	0.746321	0.0578949	1.70009
GOTERM_BP_DIRECT	GO:0002062~chondrocyte differentiation	28	0.314713	0.00110022	ENSG00000066468, ENSG00000128342, ENSG00000085741, ENSG00000162552, ENSG00000177885, ENSG00000103126, ENSG00000089116, ENSG00000168036, ENSG00000123612, ENSG00000143995, ENSG00000168610, ENSG00000135503, ENSG00000204217, ENSG00000117318, ENSG00000051382, ENSG00000141646, ENSG00000169884, ENSG00000115289, ENSG00000169032, ENSG00000112062, ENSG00000125845, ENSG00000117020, ENSG00000145675, ENSG0000…	7330	39	16792	1.64472	0.999954	0.19521	2.20175
UP_KEYWORDS	Mitosis	133	1.49489	0.00110818	ENSG00000030110, ENSG00000087470, ENSG00000108179, ENSG00000213190, ENSG00000105185, ENSG00000135116, ENSG00000256053, ENSG00000153094, ENSG00000121858, ENSG00000087088, ENSG00000100290, ENSG00000164850, ENSG00000104081, ENSG00000114023, ENSG00000100985, ENSG00000002330, ENSG00000141510, ENSG00000136305, ENSG00000168958, ENSG00000103490, ENSG00000184381, ENSG00000015475	8416	262	20581	1.2414	0.532111	0.0137146	1.65346
GOTERM_MF_DIRECT	GO:0005178~integrin binding	63	0.708104	0.00111021	ENSG00000074527, ENSG00000084636, ENSG00000187720, ENSG00000162552, ENSG00000205221, ENSG00000187498, ENSG00000115380, ENSG00000172037, ENSG00000143341, ENSG00000115414, ENSG00000187664, ENSG00000100473, ENSG00000171812, ENSG00000081052, ENSG00000117122, ENSG00000123500, ENSG00000099953, ENSG00000166147, ENSG00000119681, ENSG00000142798, ENSG00000170275, ENSG00000087303, ENSG00000178226, ENSG0000…	7385	105	16881	1.37151	0.966036	0.121988	1.98361
INTERPRO	IPR002909:Cell surface receptor IPT/TIG	23	0.258514	0.00112159	ENSG00000186185, ENSG00000104728, ENSG00000116786, ENSG00000104892, ENSG00000126777, ENSG00000008735, ENSG00000174996, ENSG00000117280, ENSG00000198954, ENSG00000054523, ENSG00000008294, ENSG00000157193, ENSG00000119408, ENSG00000138660, ENSG00000162946, ENSG00000155980, ENSG00000075624, ENSG00000058453, ENSG00000166747, ENSG00000171603, ENSG00000177301, ENSG00000121653, ENSG00000137877, ENSG0000…	7830	31	18559	1.75857	0.998917	0.238987	2.15618
UP_SEQ_FEATURE	domain:BTB	79	0.88794	0.00112441	ENSG00000131759, ENSG00000091831, ENSG00000166337, ENSG00000064995, ENSG00000106290, ENSG00000069667, ENSG00000099817, ENSG00000114166, ENSG00000163882, ENSG00000126368, ENSG00000160113, ENSG00000099917, ENSG00000136931, ENSG00000108590, ENSG00000113580, ENSG00000132170, ENSG00000143257, ENSG00000165417, ENSG00000147669, ENSG00000175745, ENSG00000148572, ENSG00000115216, ENSG00000074181, ENSG0000…	8272	144	20063	1.33061	1	0.387127	2.35061
INTERPRO	IPR019775:WD40 repeat, conserved site	91	1.02282	0.00113144	ENSG00000169139, ENSG00000145868, ENSG00000116473, ENSG00000078699, ENSG00000218336, ENSG00000072518, ENSG00000130427, ENSG00000189292, ENSG00000135407, ENSG00000182208, ENSG00000116044, ENSG00000182511, ENSG00000107263, ENSG00000074660, ENSG00000112367, ENSG00000103034, ENSG00000112655, ENSG00000109756, ENSG00000254087, ENSG00000010810, ENSG00000141699, ENSG00000213672, ENSG00000123268, ENSG0000…	7830	166	18559	1.29935	0.99898	0.232723	2.17491
SMART	SM00249:PHD	55	0.618186	0.00114766	ENSG00000183111, ENSG00000185482, ENSG00000138443, ENSG00000101336, ENSG00000134215, ENSG00000165912, ENSG00000008735, ENSG00000197948, ENSG00000135541, ENSG00000108852, ENSG00000165995, ENSG00000050820, ENSG00000261857, ENSG00000006453, ENSG00000066248, ENSG00000145675, ENSG00000197943, ENSG00000142347, ENSG00000254087, ENSG00000213672, ENSG00000165322, ENSG00000154127, ENSG00000141985, ENSG0000…
					ENSG00000128908, ENSG00000184640, ENSG00000165476, ENSG00000100865, ENSG00000067208, ENSG00000136169, ENSG00000167842, ENSG00000182923, ENSG00000143341, ENSG00000089053, ENSG00000156970, ENSG00000083642, ENSG00000111602, ENSG00000086827, ENSG00000165660, ENSG00000152253, ENSG00000149679, ENSG00000121101, ENSG00000050820, ENSG00000113580, ENSG00000135446, ENSG00000184445, ENSG00000123374, ENSG0000…
					ENSG00000161681, ENSG00000154358, ENSG00000138443, ENSG00000123329, ENSG00000141750, ENSG00000101336, ENSG00000165912, ENSG00000173327, ENSG00000150672, ENSG00000008735, ENSG00000165895, ENSG00000128298, ENSG00000135605, ENSG00000105926, ENSG00000135541, ENSG00000145819, ENSG00000108852, ENSG00000165995, ENSG00000050820, ENSG00000261857, ENSG00000006453, ENSG00000066248, ENSG00000145675, ENSG0000…
					ENSG00000138798, ENSG00000132155, ENSG00000076242, ENSG00000166333, ENSG00000157764, ENSG00000146648, ENSG00000103126, ENSG00000177885, ENSG00000171862, ENSG00000168036, ENSG00000002330, ENSG00000105221, ENSG00000110092, ENSG00000118689, ENSG00000051382, ENSG00000066032, ENSG00000141736, ENSG00000169032, ENSG00000174775, ENSG00000117020, ENSG00000044115, ENSG00000145675, ENSG00000132906, ENSG0000…
					ENSG00000116035, ENSG00000188909, ENSG00000170178, ENSG00000152804, ENSG00000197757, ENSG00000078399, ENSG00000170689, ENSG00000180806, ENSG00000148826, ENSG00000120068, ENSG00000131668, ENSG00000120094, ENSG00000005102, ENSG00000120093, ENSG00000125816, ENSG00000115297, ENSG00000183072, ENSG00000253293, ENSG00000128709, ENSG00000197576, ENSG00000182742, ENSG00000180818, ENSG00000037965, ENSG0000…
					ENSG00000035720, ENSG00000129355, ENSG00000106070, ENSG00000163635, ENSG00000088986, ENSG00000176915, ENSG00000096717, ENSG00000123080, ENSG00000123999, ENSG00000125378, ENSG00000101144, ENSG00000147889, ENSG00000168421, ENSG00000128563, ENSG00000147883, ENSG00000124762, ENSG00000111276
					ENSG00000127616, ENSG00000064995, ENSG00000173039, ENSG00000128683, ENSG00000143799, ENSG00000104408, ENSG00000129933, ENSG00000171858, ENSG00000169032, ENSG00000101040, ENSG00000110799, ENSG00000137575, ENSG00000175334, ENSG00000133895, ENSG00000173473, ENSG00000196498, ENSG00000186298, ENSG00000141510, ENSG00000137074, ENSG00000204209, ENSG00000104884, ENSG00000123405, ENSG00000101082, ENSG0000…
					ENSG00000102974, ENSG00000178409, ENSG00000087460, ENSG00000118058, ENSG00000076108, ENSG00000204371, ENSG00000170345, ENSG00000149480, ENSG00000005483, ENSG00000167491, ENSG00000171681, ENSG00000170430, ENSG00000088305, ENSG00000114735, ENSG00000130816, ENSG00000178028, ENSG00000119772, ENSG00000106462, ENSG00000119969, ENSG00000143614
					ENSG00000120948, ENSG00000159792, ENSG00000099381, ENSG00000176444, ENSG00000174891, ENSG00000176907, ENSG00000132424, ENSG00000140718, ENSG00000126603, ENSG00000124782, ENSG00000160679, ENSG00000136875, ENSG00000171953, ENSG00000184937, ENSG00000163156, ENSG00000095787, ENSG00000138433, ENSG00000127445, ENSG00000186298, ENSG00000113712, ENSG00000164944, ENSG00000163029, ENSG00000100883, ENSG0000…
					ENSG00000248592, ENSG00000105329, ENSG00000272573, ENSG00000077782, ENSG00000081189, ENSG00000111186, ENSG00000136999, ENSG00000120451, ENSG00000204248, ENSG00000147862, ENSG00000125965, ENSG00000149948, ENSG00000102678, ENSG00000169884, ENSG00000112062, ENSG00000125845, ENSG00000124813, ENSG00000197921, ENSG00000182158, ENSG00000170891, ENSG00000134245, ENSG00000125378, ENSG00000068885, ENSG0000…
					ENSG00000128908, ENSG00000165476, ENSG00000136169, ENSG00000167842, ENSG00000182923, ENSG00000089053, ENSG00000083642, ENSG00000156970, ENSG00000086827, ENSG00000111602, ENSG00000165660, ENSG00000152253, ENSG00000121101, ENSG00000113580, ENSG00000184445, ENSG00000123374, ENSG00000144535, ENSG00000087448, ENSG00000120253, ENSG00000182263, ENSG00000108055, ENSG00000176915, ENSG00000163611, ENSG0000…
					ENSG00000179218, ENSG00000120332, ENSG00000084636, ENSG00000162407, ENSG00000166333, ENSG00000146648, ENSG00000172037, ENSG00000175354, ENSG00000115414, ENSG00000109072, ENSG00000089159, ENSG00000214063, ENSG00000168615, ENSG00000169031, ENSG00000136425, ENSG00000166147, ENSG00000110799, ENSG00000077942, ENSG00000151914, ENSG00000160323, ENSG00000114948, ENSG00000138623, ENSG00000254087, ENSG0000…
					ENSG00000168214, ENSG00000072736, ENSG00000105976, ENSG00000164330, ENSG00000112685, ENSG00000164050, ENSG00000088881, ENSG00000102908, ENSG00000170927, ENSG00000136040, ENSG00000173039, ENSG00000076356, ENSG00000131196, ENSG00000114554, ENSG00000108509, ENSG00000221818, ENSG00000100968, ENSG00000162924, ENSG00000171735, ENSG00000164078, ENSG00000109320, ENSG00000077150, ENSG00000004399
					ENSG00000100105, ENSG00000197429, ENSG00000160685, ENSG00000116679, ENSG00000087338, ENSG00000213588, ENSG00000204977, ENSG00000089775, ENSG00000181472, ENSG00000114648, ENSG00000011590, ENSG00000177311, ENSG00000155729, ENSG00000177125, ENSG00000181722, ENSG00000160877, ENSG00000178951, ENSG00000178502, ENSG00000109079, ENSG00000162413, ENSG00000126804, ENSG00000124743, ENSG00000185278, ENSG0000…
					ENSG00000112357, ENSG00000049167, ENSG00000262246, ENSG00000115207, ENSG00000090372, ENSG00000164338, ENSG00000131899, ENSG00000146247, ENSG00000110497, ENSG00000139323, ENSG00000082516, ENSG00000138442, ENSG00000144021, ENSG00000106638, ENSG00000136875, ENSG00000131653, ENSG00000164087, ENSG00000114742, ENSG00000120253, ENSG00000185658, ENSG00000198554, ENSG00000135801, ENSG00000214595, ENSG0000…
					ENSG0

## Sheet: DAVID table for Pn^LD
Category	Term	Count	%	PValue	Genes	List Total	Pop Hits	Pop Total	Fold Enrichment	Bonferroni	Benjamini	FDR
UP_KEYWORDS	Alternative splicing	917	67.9259	3.15719e-46	ENSG00000160685, ENSG00000164330, ENSG00000110075, ENSG00000110074, ENSG00000204264, ENSG00000170615, ENSG00000198522, ENSG00000141503, ENSG00000204267, ENSG00000163681, ENSG00000092607, ENSG00000166833, ENSG00000109111, ENSG00000165995, ENSG00000184937, ENSG00000198720, ENSG00000196296, ENSG00000119682, ENSG00000146374, ENSG00000185008, ENSG00000170606, ENSG00000110080, ENSG00000069702, ENSG0000…	1306	10587	20581	1.36496	1.53124e-43	1.53124e-43	4.52701e-43
UP_SEQ_FEATURE	splice variant	707	52.3704	3.35114e-34	ENSG00000138380, ENSG00000164330, ENSG00000186047, ENSG00000110075, ENSG00000110074, ENSG00000166436, ENSG00000204264, ENSG00000170615, ENSG00000141503, ENSG00000197757, ENSG00000163681, ENSG00000160584, ENSG00000166833, ENSG00000109111, ENSG00000164088, ENSG00000165995, ENSG00000184937, ENSG00000138100, ENSG00000145675, ENSG00000159588, ENSG00000198720, ENSG00000166444, ENSG00000119682, ENSG0000…	1289	7760	20063	1.41808	1.19468e-30	1.19468e-30	6.15025e-31
UP_KEYWORDS	Phosphoprotein	727	53.8519	3.55415e-32	ENSG00000015676, ENSG00000160685, ENSG00000101337, ENSG00000110075, ENSG00000205220, ENSG00000204264, ENSG00000198522, ENSG00000141503, ENSG00000163681, ENSG00000092607, ENSG00000160584, ENSG00000166833, ENSG00000109111, ENSG00000184357, ENSG00000165995, ENSG00000131748, ENSG00000145675, ENSG00000166444, ENSG00000100281, ENSG00000204371, ENSG00000196296, ENSG00000144218, ENSG00000196155, ENSG0000…	1306	8246	20581	1.38936	1.72376e-29	8.61882e-30	5.0962e-29
UP_SEQ_FEATURE	repeat:PXXP 4	15	1.11111	2.65483e-16	ENSG00000250120, ENSG00000204969, ENSG00000251664, ENSG00000204965, ENSG00000239389, ENSG00000204967, ENSG00000081842, ENSG00000204961, ENSG00000204963, ENSG00000204962, ENSG00000204970, ENSG00000249158, ENSG00000243232, ENSG00000248383, ENSG00000255408	1289	15	20063	15.5648	7.91589e-13	3.95795e-13	4.10783e-13
UP_SEQ_FEATURE	repeat:PXXP 1	15	1.11111	2.65483e-16	ENSG00000250120, ENSG00000204969, ENSG00000251664, ENSG00000204965, ENSG00000239389, ENSG00000204967, ENSG00000081842, ENSG00000204961, ENSG00000204963, ENSG00000204962, ENSG00000204970, ENSG00000249158, ENSG00000243232, ENSG00000248383, ENSG00000255408	1289	15	20063	15.5648	7.91589e-13	3.95795e-13	4.10783e-13
UP_SEQ_FEATURE	repeat:PXXP 3	15	1.11111	2.65483e-16	ENSG00000250120, ENSG00000204969, ENSG00000251664, ENSG00000204965, ENSG00000239389, ENSG00000204967, ENSG00000081842, ENSG00000204961, ENSG00000204963, ENSG00000204962, ENSG00000204970, ENSG00000249158, ENSG00000243232, ENSG00000248383, ENSG00000255408	1289	15	20063	15.5648	7.91589e-13	3.95795e-13	4.10783e-13
UP_SEQ_FEATURE	repeat:PXXP 2	15	1.11111	2.65483e-16	ENSG00000250120, ENSG00000204969, ENSG00000251664, ENSG00000204965, ENSG00000239389, ENSG00000204967, ENSG00000081842, ENSG00000204961, ENSG00000204963, ENSG00000204962, ENSG00000204970, ENSG00000249158, ENSG00000243232, ENSG00000248383, ENSG00000255408	1289	15	20063	15.5648	7.91589e-13	3.95795e-13	4.10783e-13
UP_SEQ_FEATURE	repeat:PXXP 5	15	1.11111	2.65483e-16	ENSG00000250120, ENSG00000204969, ENSG00000251664, ENSG00000204965, ENSG00000239389, ENSG00000204967, ENSG00000081842, ENSG00000204961, ENSG00000204963, ENSG00000204962, ENSG00000204970, ENSG00000249158, ENSG00000243232, ENSG00000248383, ENSG00000255408	1289	15	20063	15.5648	7.91589e-13	3.95795e-13	4.10783e-13
INTERPRO	IPR013164:Cadherin, N-terminal	27	2	1.48076e-14	ENSG00000250120, ENSG00000204956, ENSG00000253910, ENSG00000081853, ENSG00000262209, ENSG00000253953, ENSG00000204970, ENSG00000254245, ENSG00000249158, ENSG00000243232, ENSG00000248383, ENSG00000255408, ENSG00000254221, ENSG00000253537, ENSG00000204969, ENSG00000251664, ENSG00000262576, ENSG00000204965, ENSG00000239389, ENSG00000204967, ENSG00000081842, ENSG00000204961, ENSG00000204963, ENSG0000…	1233	65	18559	6.25233	2.76862e-11	2.76862e-11	2.5191e-11
UP_SEQ_FEATURE	domain:Cadherin 6	29	2.14815	1.00867e-13	ENSG00000250120, ENSG00000204956, ENSG00000253910, ENSG00000081853, ENSG00000262209, ENSG00000253953, ENSG00000204970, ENSG00000254245, ENSG00000143126, ENSG00000249158, ENSG00000243232, ENSG00000248383, ENSG00000255408, ENSG00000254221, ENSG00000253537, ENSG00000204969, ENSG00000251664, ENSG00000204965, ENSG00000262576, ENSG00000239389, ENSG00000081842, ENSG00000204967, ENSG00000204961, ENSG0000…	1289	83	20063	5.4383	3.59777e-10	1.19926e-10	1.85219e-10
UP_SEQ_FEATURE	domain:Cadherin 5	31	2.2963	1.83168e-12	ENSG00000140945, ENSG00000250120, ENSG00000204956, ENSG00000253910, ENSG00000081853, ENSG00000262209, ENSG00000253953, ENSG00000204970, ENSG00000254245, ENSG00000143126, ENSG00000249158, ENSG00000243232, ENSG00000248383, ENSG00000255408, ENSG00000254221, ENSG00000253537, ENSG00000204969, ENSG00000062038, ENSG00000251664, ENSG00000204965, ENSG00000262576, ENSG00000239389, ENSG00000081842, ENSG0000…	1289	105	20063	4.59532	6.52982e-09	1.63245e-09	3.36157e-09
UP_KEYWORDS	Coiled coil	283	20.963	4.29562e-12	ENSG00000116127, ENSG00000166436, ENSG00000141503, ENSG00000115415, ENSG00000163681, ENSG00000160584, ENSG00000166833, ENSG00000109111, ENSG00000100330, ENSG00000161714, ENSG00000151575, ENSG00000138100, ENSG00000121211, ENSG00000136367, ENSG00000106785, ENSG00000145675, ENSG00000159588, ENSG00000198720, ENSG00000009954, ENSG00000204371, ENSG00000170606, ENSG00000204536, ENSG00000122965, ENSG0000…	1306	3036	20581	1.46895	2.08335e-09	6.94449e-10	6.1593e-09
UP_KEYWORDS	Cytoplasm	409	30.2963	1.09737e-11	ENSG00000205220, ENSG00000110075, ENSG00000204264, ENSG00000198522, ENSG00000141503, ENSG00000160584, ENSG00000163681, ENSG00000184937, ENSG00000138100, ENSG00000119682, ENSG00000170606, ENSG00000132740, ENSG00000132600, ENSG00000186298, ENSG00000079263, ENSG00000204536, ENSG00000073792, ENSG00000100284, ENSG00000128989, ENSG00000133056, ENSG00000166949, ENSG00000164061, ENSG00000268861, ENSG0000…	1306	4816	20581	1.33832	5.32223e-09	1.33056e-09	1.57348e-08
UP_SEQ_FEATURE	domain:Cadherin 4	31	2.2963	1.12667e-11	ENSG00000140945, ENSG00000250120, ENSG00000204956, ENSG00000253910, ENSG00000081853, ENSG00000262209, ENSG00000253953, ENSG00000204970, ENSG00000254245, ENSG00000143126, ENSG00000249158, ENSG00000243232, ENSG00000248383, ENSG00000255408, ENSG00000254221, ENSG00000253537, ENSG00000204969, ENSG00000062038, ENSG00000251664, ENSG00000204965, ENSG00000262576, ENSG00000239389, ENSG00000081842, ENSG0000…	1289	112	20063	4.30811	4.0166e-08	8.0332e-09	2.06775e-08
UP_SEQ_FEATURE	domain:Cadherin 3	31	2.2963	1.12667e-11	ENSG00000140945, ENSG00000250120, ENSG00000204956, ENSG00000253910, ENSG00000081853, ENSG00000262209, ENSG00000253953, ENSG00000204970, ENSG00000254245, ENSG00000143126, ENSG00000249158, ENSG00000243232, ENSG00000248383, ENSG00000255408, ENSG00000254221, ENSG00000253537, ENSG00000204969, ENSG00000062038, ENSG00000251664, ENSG00000204965, ENSG00000262576, ENSG00000239389, ENSG00000081842, ENSG0000…	1289	112	20063	4.30811	4.0166e-08	8.0332e-09	2.06775e-08
UP_SEQ_FEATURE	domain:Cadherin 1	31	2.2963	2.33476e-11	ENSG00000140945, ENSG00000250120, ENSG00000204956, ENSG00000253910, ENSG00000081853, ENSG00000262209, ENSG00000253953, ENSG00000204970, ENSG00000254245, ENSG00000143126, ENSG00000249158, ENSG00000243232, ENSG00000248383, ENSG00000255408, ENSG00000254221, ENSG00000253537, ENSG00000204969, ENSG00000062038, ENSG00000251664, ENSG00000204965, ENSG00000262576, ENSG00000239389, ENSG00000081842, ENSG0000…	1289	115	20063	4.19572	8.32344e-08	1.38724e-08	4.28492e-08
UP_SEQ_FEATURE	domain:Cadherin 2	31	2.2963	2.33476e-11	ENSG00000140945, ENSG00000250120, ENSG00000204956, ENSG00000253910, ENSG00000081853, ENSG00000262209, ENSG00000253953, ENSG00000204970, ENSG00000254245, ENSG00000143126, ENSG00000249158, ENSG00000243232, ENSG00000248383, ENSG00000255408, ENSG00000254221, ENSG00000253537, ENSG00000204969, ENSG00000062038, ENSG00000251664, ENSG00000204965, ENSG00000262576, ENSG00000239389, ENSG00000081842, ENSG0000…	1289	115	20063	4.19572	8.32344e-08	1.38724e-08	4.28492e-08
INTERPRO	IPR020894:Cadherin conserved site	31	2.2963	3.24772e-11	ENSG00000140945, ENSG00000250120, ENSG00000204956, ENSG00000253910, ENSG00000081853, ENSG00000262209, ENSG00000253953, ENSG00000204970, ENSG00000254245, ENSG00000143126, ENSG00000249158, ENSG00000243232, ENSG00000248383, ENSG00000255408, ENSG00000254221, ENSG00000253537, ENSG00000204969, ENSG00000062038, ENSG00000251664, ENSG00000204965, ENSG00000262576, ENSG00000239389, ENSG00000081842, ENSG0000…	1233	113	18559	4.12928	6.08946e-08	3.04473e-08	5.54178e-08
INTERPRO	IPR015919:Cadherin-like	32	2.37037	3.29456e-11	ENSG00000140945, ENSG00000250120, ENSG00000204956, ENSG00000253910, ENSG00000081853, ENSG00000262209, ENSG00000253953, ENSG00000204970, ENSG00000254245, ENSG00000143126, ENSG00000249158, ENSG00000243232, ENSG00000248383, ENSG00000255408, ENSG00000254221, ENSG00000173402, ENSG00000253537, ENSG00000204969, ENSG00000062038, ENSG00000251664, ENSG00000204965, ENSG00000262576, ENSG00000239389, ENSG0000…	1233	120	18559	4.01384	6.17731e-08	2.0591e-08	5.62172e-08
UP_KEYWORDS	Polymorphism	874	64.7407	8.11885e-11	ENSG00000015676, ENSG00000110075, ENSG00000110074, ENSG00000138246, ENSG00000204264, ENSG00000141503, ENSG00000204267, ENSG00000092607, ENSG00000166833, ENSG00000184357, ENSG00000165995, ENSG00000127928, ENSG00000120306, ENSG00000132740, ENSG00000106261, ENSG00000069702, ENSG00000198315, ENSG00000053918, ENSG00000153246, ENSG00000116641, ENSG00000104728, ENSG00000060656, ENSG00000157211, ENSG0000…	1306	12043	20581	1.14367	3.93764e-08	7.87528e-09	1.16414e-07
INTERPRO	IPR002126:Cadherin	31	2.2963	1.04982e-10	ENSG00000140945, ENSG00000250120, ENSG00000204956, ENSG00000253910, ENSG00000081853, ENSG00000262209, ENSG00000253953, ENSG00000204970, ENSG00000254245, ENSG00000143126, ENSG00000249158, ENSG00000243232, ENSG00000248383, ENSG00000255408, ENSG00000254221, ENSG00000253537, ENSG00000204969, ENSG00000062038, ENSG00000251664, ENSG00000204965, ENSG00000262576, ENSG00000239389, ENSG00000081842, ENSG0000…	1233	118	18559	3.95431	1.96841e-07	4.92103e-08	1.79137e-07
GOTERM_BP_DIRECT	GO:0007156~homophilic cell adhesion via plasma membrane adhesion molecules	36	2.66667	5.53028e-10	ENSG00000173482, ENSG00000140945, ENSG00000250120, ENSG00000204956, ENSG00000253910, ENSG00000081853, ENSG00000130202, ENSG00000262209, ENSG00000253953, ENSG00000204970, ENSG00000254245, ENSG00000143126, ENSG00000249158, ENSG00000243232, ENSG00000248383, ENSG00000255408, ENSG00000254221, ENSG00000253537, ENSG00000171587, ENSG00000204969, ENSG00000062038, ENSG00000251664, ENSG00000262576, ENSG0000…	1162	158	16792	3.29262	2.23534e-06	2.23534e-06	1.02887e-06
UP_SEQ_FEATURE	region of interest:5 X 4 AA repeats of P-X-X-P	9	0.666667	2.39985e-09	ENSG00000204970, ENSG00000204969, ENSG00000251664, ENSG00000204965, ENSG00000204967, ENSG00000081842, ENSG00000204961, ENSG00000204963, ENSG00000204962	1289	9	20063	15.5648	8.55542e-06	1.22221e-06	4.40437e-06
SMART	SM00112:CA	31	2.2963	2.77828e-09	ENSG00000140945, ENSG00000250120, ENSG00000204956, ENSG00000253910, ENSG00000081853, ENSG00000262209, ENSG00000253953, ENSG00000204970, ENSG00000254245, ENSG00000143126, ENSG00000249158, ENSG00000243232, ENSG00000248383, ENSG00000255408, ENSG00000254221, ENSG00000253537, ENSG00000204969, ENSG00000062038, ENSG00000251664, ENSG00000204965, ENSG00000262576, ENSG00000239389, ENSG00000081842, ENSG0000…	786	116	10057	3.4194	1.15021e-06	1.15021e-06	3.89456e-06
UP_KEYWORDS	Nucleus	424	31.4074	4.07931e-09	ENSG00000138380, ENSG00000160685, ENSG00000164330, ENSG00000205220, ENSG00000110075, ENSG00000166436, ENSG00000204264, ENSG00000198522, ENSG00000197757, ENSG00000092607, ENSG00000166833, ENSG00000109111, ENSG00000164088, ENSG00000184937, ENSG00000184357, ENSG00000121211, ENSG00000136367, ENSG00000100281, ENSG00000204371, ENSG00000144218, ENSG00000132740, ENSG00000106261, ENSG00000132600, ENSG0000…	1306	5244	20581	1.27417	1.97846e-06	3.29744e-07	5.84921e-06
UP_SEQ_FEATURE	compositionally biased region:Ser-rich	63	4.66667	4.63608e-09	ENSG00000130779, ENSG00000007545, ENSG00000100207, ENSG00000100242, ENSG00000081189, ENSG00000108557, ENSG00000176909, ENSG00000155111, ENSG00000179119, ENSG00000108509, ENSG00000143207, ENSG00000110497, ENSG00000166833, ENSG00000135540, ENSG00000106536, ENSG00000088726, ENSG00000072364, ENSG00000198720, ENSG00000149187, ENSG00000163749, ENSG00000170085, ENSG00000167522, ENSG00000066084, ENSG0000…	1289	441	20063	2.22354	1.65275e-05	2.06595e-06	8.50846e-06
GOTERM_MF_DIRECT	GO:0005515~protein binding	714	52.8889	2.34555e-08	ENSG00000015676, ENSG00000164082, ENSG00000160685, ENSG00000164330, ENSG00000101337, ENSG00000110075, ENSG00000205220, ENSG00000138246, ENSG00000204264, ENSG00000198522, ENSG00000141503, ENSG00000204267, ENSG00000163681, ENSG00000092607, ENSG00000160584, ENSG00000166833, ENSG00000109111, ENSG00000165995, ENSG00000184937, ENSG00000127928, ENSG00000138100, ENSG00000146477, ENSG00000131748, ENSG0000…	1196	8785	16881	1.14716	2.84276e-05	2.84276e-05	3.79666e-05
GOTERM_CC_DIRECT	GO:0005737~cytoplasm	439	32.5185	2.84368e-08	ENSG00000015676, ENSG00000205220, ENSG00000110075, ENSG00000138246, ENSG00000204264, ENSG00000170615, ENSG00000198522, ENSG00000141503, ENSG00000197757, ENSG00000160584, ENSG00000184937, ENSG00000131748, ENSG00000145675, ENSG00000198720, ENSG00000144218, ENSG00000132740, ENSG00000186298, ENSG00000204536, ENSG00000073792, ENSG00000069702, ENSG00000136153, ENSG00000053918, ENSG00000100284, ENSG0000…	1232	5222	18224	1.24354	1.80003e-05	1.80003e-05	4.23067e-05
UP_SEQ_FEATURE	region of interest:6 X 4 AA repeats of P-X-X-P	8	0.592593	3.34284e-08	ENSG00000204970, ENSG00000250120, ENSG00000249158, ENSG00000243232, ENSG00000248383, ENSG00000255408, ENSG00000239389, ENSG00000204967	1289	8	20063	15.5648	0.000119165	1.32413e-05	6.13501e-05
UP_SEQ_FEATURE	repeat:PXXP 6	8	0.592593	3.34284e-08	ENSG00000204970, ENSG00000250120, ENSG00000249158, ENSG00000243232, ENSG00000248383, ENSG00000255408, ENSG00000239389, ENSG00000204967	1289	8	20063	15.5648	0.000119165	1.32413e-05	6.13501e-05
UP_SEQ_FEATURE	compositionally biased region:Poly-Lys	38	2.81481	4.03072e-08	ENSG00000127616, ENSG00000250120, ENSG00000154783, ENSG00000129351, ENSG00000124177, ENSG00000196663, ENSG00000158186, ENSG00000139174, ENSG00000204970, ENSG00000144283, ENSG00000166833, ENSG00000249158, ENSG00000243232, ENSG00000124383, ENSG00000248383, ENSG00000255408, ENSG00000115970, ENSG00000149091, ENSG00000204969, ENSG00000136448, ENSG00000251664, ENSG00000111300, ENSG00000204965, ENSG0000…	1289	216	20063	2.73825	0.000143685	1.43694e-05	7.39746e-05
UP_KEYWORDS	Activator	79	5.85185	8.03417e-08	ENSG00000171056, ENSG00000127616, ENSG00000138380, ENSG00000091831, ENSG00000164330, ENSG00000118260, ENSG00000100207, ENSG00000108312, ENSG00000081189, ENSG00000112561, ENSG00000108557, ENSG00000069667, ENSG00000176909, ENSG00000153879, ENSG00000086102, ENSG00000177311, ENSG00000115415, ENSG00000108509, ENSG00000114126, ENSG00000124782, ENSG00000064655, ENSG00000092067, ENSG00000147862, ENSG0000…	1306	661	20581	1.88343	3.8965e-05	5.56652e-06	0.0001152
UP_KEYWORDS	Cell adhesion	62	4.59259	1.54389e-07	ENSG00000121552, ENSG00000250120, ENSG00000253910, ENSG00000126500, ENSG00000174469, ENSG00000253953, ENSG00000204970, ENSG00000254245, ENSG00000249158, ENSG00000243232, ENSG00000253537, ENSG00000021645, ENSG00000204969, ENSG00000077943, ENSG00000082293, ENSG00000204965, ENSG00000151914, ENSG00000112655, ENSG00000067141, ENSG00000239389, ENSG00000204967, ENSG00000204961, ENSG00000253485, ENSG0000…	1306	479	20581	2.03976	7.48761e-05	9.35982e-06	0.000221375
UP_KEYWORDS	Ubl conjugation	161	11.9259	2.22283e-07	ENSG00000164330, ENSG00000100207, ENSG00000100201, ENSG00000069667, ENSG00000103126, ENSG00000138031, ENSG00000086102, ENSG00000115415, ENSG00000177311, ENSG00000143207, ENSG00000124782, ENSG00000118804, ENSG00000104447, ENSG00000181722, ENSG00000178951, ENSG00000118689, ENSG00000184937, ENSG00000184357, ENSG00000004534, ENSG00000145675, ENSG00000244405, ENSG00000165119, ENSG00000009954, ENSG0000…	1306	1705	20581	1.48807	0.000107801	1.19785e-05	0.000318725
GOTERM_CC_DIRECT	GO:0005654~nucleoplasm	252	18.6667	3.92555e-07	ENSG00000171056, ENSG00000138380, ENSG00000160685, ENSG00000205220, ENSG00000110075, ENSG00000175806, ENSG00000166436, ENSG00000204264, ENSG00000198522, ENSG00000115415, ENSG00000197757, ENSG00000104447, ENSG00000166833, ENSG00000160392, ENSG00000154217, ENSG00000100330, ENSG00000184937, ENSG00000123374, ENSG00000120158, ENSG00000117118, ENSG00000009954, ENSG00000204371, ENSG00000144218, ENSG0000…	1232	2784	18224	1.33895	0.000248456	0.000124236	0.000584019
UP_SEQ_FEATURE	sequence variant	881	65.2593	6.43336e-07	ENSG00000015676, ENSG00000110075, ENSG00000110074, ENSG00000138246, ENSG00000204264, ENSG00000141503, ENSG00000204267, ENSG00000092607, ENSG00000166833, ENSG00000184357, ENSG00000165995, ENSG00000127928, ENSG00000184937, ENSG00000120306, ENSG00000196296, ENSG00000185008, ENSG00000132740, ENSG00000106261, ENSG00000069702, ENSG00000198315, ENSG00000128573, ENSG00000053918, ENSG00000153246, ENSG0000…	1289	12443	20063	1.10203	0.00229087	0.000208478	0.00118069
UP_KEYWORDS	Acetylation	283	20.963	8.01107e-07	ENSG00000164330, ENSG00000126464, ENSG00000157985, ENSG00000205220, ENSG00000175806, ENSG00000138246, ENSG00000198522, ENSG00000115415, ENSG00000109111, ENSG00000184357, ENSG00000115419, ENSG00000106771, ENSG00000123374, ENSG00000121211, ENSG00000163466, ENSG00000117118, ENSG00000145675, ENSG00000198720, ENSG00000009954, ENSG00000204371, ENSG00000170606, ENSG00000132740, ENSG00000186298, ENSG0000…	1306	3424	20581	1.30249	0.000388462	3.88529e-05	0.00114868
UP_SEQ_FEATURE	compositionally biased region:Gln-rich	28	2.07407	1.2883e-06	ENSG00000084676, ENSG00000174197, ENSG00000168769, ENSG00000119596, ENSG00000112561, ENSG00000108557, ENSG00000198218, ENSG00000143437, ENSG00000166436, ENSG00000189079, ENSG00000114861, ENSG00000155111, ENSG00000133454, ENSG00000204120, ENSG00000160584, ENSG00000166833, ENSG00000106536, ENSG00000100354, ENSG00000058453, ENSG00000079308, ENSG00000090905, ENSG00000158636, ENSG00000181555, ENSG0000…	1289	152	20063	2.8672	0.00458224	0.000382658	0.00236434
GOTERM_BP_DIRECT	GO:0045893~positive regulation of transcription, DNA-templated	66	4.88889	1.6761e-06	ENSG00000138798, ENSG00000171056, ENSG00000127616, ENSG00000091831, ENSG00000118260, ENSG00000112561, ENSG00000081189, ENSG00000108557, ENSG00000069667, ENSG00000053254, ENSG00000103126, ENSG00000115415, ENSG00000124782, ENSG00000100030, ENSG00000118689, ENSG00000184937, ENSG00000132170, ENSG00000123374, ENSG00000095787, ENSG00000144712, ENSG00000164938, ENSG00000066336, ENSG00000182158, ENSG0000…	1162	515	16792	1.85197	0.00675191	0.00338167	0.00311824
GOTERM_BP_DIRECT	GO:0045944~positive regulation of transcription from RNA polymerase II promoter	107	7.92593	2.2814e-06	ENSG00000160199, ENSG00000164330, ENSG00000100207, ENSG00000100201, ENSG00000069667, ENSG00000176909, ENSG00000115415, ENSG00000177311, ENSG00000108509, ENSG00000092067, ENSG00000104447, ENSG00000204217, ENSG00000118689, ENSG00000184937, ENSG00000145675, ENSG00000165119, ENSG00000244405, ENSG00000182158, ENSG00000162367, ENSG00000142599, ENSG00000119866, ENSG00000134324, ENSG00000196482, ENSG0000…	1162	981	16792	1.5762	0.00917905	0.00306909	0.00424432
GOTERM_CC_DIRECT	GO:0005829~cytosol	284	21.037	6.63488e-06	ENSG00000116127, ENSG00000114268, ENSG00000160199, ENSG00000205220, ENSG00000110075, ENSG00000175806, ENSG00000143412, ENSG00000204264, ENSG00000141503, ENSG00000115415, ENSG00000154027, ENSG00000100330, ENSG00000140463, ENSG00000161714, ENSG00000115419, ENSG00000123374, ENSG00000163466, ENSG00000145675, ENSG00000119682, ENSG00000117115, ENSG00000164938, ENSG00000170606, ENSG00000186298, ENSG0000…	1232	3315	18224	1.26727	0.00419108	0.00139898	0.00987054
UP_KEYWORDS	Kinase	78	5.77778	9.53042e-06	ENSG00000114268, ENSG00000138696, ENSG00000154358, ENSG00000168038, ENSG00000077044, ENSG00000141503, ENSG00000155111, ENSG00000154027, ENSG00000160584, ENSG00000155085, ENSG00000142875, ENSG00000204217, ENSG00000100030, ENSG00000072518, ENSG00000116783, ENSG00000075413, ENSG00000123374, ENSG00000071909, ENSG00000068120, ENSG00000182511, ENSG00000117020, ENSG00000188322, ENSG00000145675, ENSG0000…	1306	735	20581	1.67236	0.00461161	0.000420119	0.0136645
KEGG_PATHWAY	hsa04915:Estrogen signaling pathway	21	1.55556	1.14026e-05	ENSG00000117020, ENSG00000080824, ENSG00000132155, ENSG00000145675, ENSG00000091831, ENSG00000118260, ENSG00000182158, ENSG00000173175, ENSG00000138031, ENSG00000204390, ENSG00000100985, ENSG00000096433, ENSG00000142875, ENSG00000213676, ENSG00000117461, ENSG00000100030, ENSG00000204388, ENSG00000185591, ENSG00000136928, ENSG00000143933, ENSG00000113070	479	99	6879	3.04631	0.00310809	0.00310809	0.015017
UP_KEYWORDS	Isopeptide bond	109	8.07407	1.2019e-05	ENSG00000164330, ENSG00000100207, ENSG00000145864, ENSG00000100201, ENSG00000069667, ENSG00000103126, ENSG00000138031, ENSG00000115415, ENSG00000177311, ENSG00000124782, ENSG00000181722, ENSG00000104447, ENSG00000178951, ENSG00000184357, ENSG00000184937, ENSG00000004534, ENSG00000165119, ENSG00000244405, ENSG00000009954, ENSG00000182158, ENSG00000106261, ENSG00000142599, ENSG00000198315, ENSG0000…	1306	1132	20581	1.51741	0.0058123	0.000485654	0.0172324
UP_SEQ_FEATURE	compositionally biased region:Poly-Ser	59	4.37037	1.54092e-05	ENSG00000081985, ENSG00000109684, ENSG00000159708, ENSG00000154358, ENSG00000108557, ENSG00000166833, ENSG00000109111, ENSG00000204217, ENSG00000160392, ENSG00000116783, ENSG00000166272, ENSG00000185650, ENSG00000166402, ENSG00000119778, ENSG00000144712, ENSG00000124593, ENSG00000185658, ENSG00000144218, ENSG00000164938, ENSG00000163749, ENSG00000196712, ENSG00000127603, ENSG00000172493, ENSG0000…	1289	509	20063	1.80417	0.0534527	0.00421681	0.0282763
UP_SEQ_FEATURE	domain:PH	35	2.59259	1.8166e-05	ENSG00000100106, ENSG00000102780, ENSG00000154358, ENSG00000106070, ENSG00000157985, ENSG00000175920, ENSG00000268861, ENSG00000077044, ENSG00000173166, ENSG00000113263, ENSG00000133812, ENSG00000155903, ENSG00000163618, ENSG00000141293, ENSG00000143776, ENSG00000240771, ENSG00000178188, ENSG00000166689, ENSG00000205726, ENSG00000135502, ENSG00000161714, ENSG00000117020, ENSG00000066248, ENSG0000…	1289	245	20063	2.22354	0.0627098	0.0046152	0.0333342
INTERPRO	IPR013088:Zinc finger, NHR/GATA-type	15	1.11111	1.92058e-05	ENSG00000196482, ENSG00000091831, ENSG00000077092, ENSG00000069667, ENSG00000167491, ENSG00000025434, ENSG00000186951, ENSG00000142599, ENSG00000104447, ENSG00000151090, ENSG00000164749, ENSG00000136574, ENSG00000173153, ENSG00000132170, ENSG00000143614	1233	58	18559	3.89273	0.0353706	0.00717639	0.0327671
GOTERM_CC_DIRECT	GO:0016020~membrane	197	14.5926	2.02323e-05	ENSG00000157985, ENSG00000175806, ENSG00000138246, ENSG00000134824, ENSG00000204267, ENSG00000118804, ENSG00000174951, ENSG00000100330, ENSG00000140463, ENSG00000146477, ENSG00000171044, ENSG00000145675, ENSG00000141458, ENSG00000196296, ENSG00000132740, ENSG00000175003, ENSG00000168143, ENSG00000110080, ENSG00000084453, ENSG00000122965, ENSG00000104435, ENSG00000171824, ENSG00000089169, ENSG0000…	1232	2200	18224	1.32457	0.0127255	0.00319667	0.0300962
UP_SEQ_FEATURE	region of interest:4 X 4 AA repeats of P-X-X-P	6	0.444444	2.0376e-05	ENSG00000250120, ENSG00000243232, ENSG00000248383, ENSG00000239389, ENSG00000081842, ENSG00000204962	1289	7	20063	13.3412	0.0700656	0.00483105	0.0373889
UP_KEYWORDS	Metal-binding	288	21.3333	2.28462e-05	ENSG00000160685, ENSG00000164330, ENSG00000157985, ENSG00000166436, ENSG00000160584, ENSG00000104447, ENSG00000140465, ENSG00000100330, ENSG00000164088, ENSG00000184937, ENSG00000161714, ENSG00000138100, ENSG00000123374, ENSG00000136367, ENSG00000106785, ENSG00000117118, ENSG00000009954, ENSG00000196296, ENSG00000204371, ENSG00000132740, ENSG00000106261, ENSG00000186298, ENSG00000079263, ENSG0000…	1306	3640	20581	1.24685	0.0110194	0.000851985	0.0327535
UP_SEQ_FEATURE	mutagenesis site	188	13.9259	2.29387e-05	ENSG00000049323, ENSG00000157985, ENSG00000069667, ENSG00000086102, ENSG00000115415, ENSG00000143207, ENSG00000160584, ENSG00000104447, ENSG00000174371, ENSG00000100330, ENSG00000196917, ENSG00000118689, ENSG00000184937, ENSG00000156502, ENSG00000123374, ENSG00000114988, ENSG00000009954, ENSG00000141458, ENSG00000169756, ENSG00000112742, ENSG00000168496, ENSG00000186298, ENSG00000175003, ENSG0000…	1289	2191	20063	1.33554	0.078523	0.00509805	0.0420903
UP_KEYWORDS	Cytoskeleton	108	8	2.45166e-05	ENSG00000116127, ENSG00000154783, ENSG00000138443, ENSG00000163681, ENSG00000140463, ENSG00000181322, ENSG00000138100, ENSG00000071909, ENSG00000123374, ENSG00000163466, ENSG00000058453, ENSG00000138433, ENSG00000159713, ENSG00000121289, ENSG00000051825, ENSG00000137177, ENSG00000187672, ENSG00000131023, ENSG00000167566, ENSG00000213024, ENSG00000035403, ENSG00000140941, ENSG00000138175, ENSG0000…	1306	1138	20581	1.49556	0.0118203	0.000848975	0.035148
UP_KEYWORDS	Calcium	87	6.44444	3.56219e-05	ENSG00000250120, ENSG00000253910, ENSG00000183023, ENSG00000079689, ENSG00000073711, ENSG00000253953, ENSG00000124783, ENSG00000204970, ENSG00000140564, ENSG00000007402, ENSG00000254245, ENSG00000149927, ENSG00000249158, ENSG00000243232, ENSG00000253537, ENSG00000165995, ENSG00000161714, ENSG00000106436, ENSG00000204969, ENSG00000021645, ENSG00000077943, ENSG00000196296, ENSG00000117115, ENSG0000…	1306	877	20581	1.5633	0.0171285	0.00115113	0.0510652
UP_KEYWORDS	Transcription regulation	195	14.4444	3.65542e-05	ENSG00000138380, ENSG00000171056, ENSG00000160685, ENSG00000164330, ENSG00000108509, ENSG00000115415, ENSG00000197757, ENSG00000092607, ENSG00000104447, ENSG00000109111, ENSG00000184937, ENSG00000136367, ENSG00000009954, ENSG00000144218, ENSG00000164938, ENSG00000132740, ENSG00000106261, ENSG00000132600, ENSG00000142599, ENSG00000128573, ENSG00000198315, ENSG00000187079, ENSG00000171634, ENSG0000…	1306	2332	20581	1.31774	0.0175729	0.00110746	0.0524013
KEGG_PATHWAY	hsa04931:Insulin resistance	21	1.55556	4.33567e-05	ENSG00000117020, ENSG00000068976, ENSG00000171105, ENSG00000145675, ENSG00000179295, ENSG00000118260, ENSG00000067606, ENSG00000232810, ENSG00000076555, ENSG00000175727, ENSG00000182158, ENSG00000025434, ENSG00000186298, ENSG00000082701, ENSG00000173281, ENSG00000186951, ENSG00000184557, ENSG00000117461, ENSG00000108788, ENSG00000100994, ENSG00000124253	479	108	6879	2.79245	0.0117669	0.00590084	0.0570887
INTERPRO	IPR001849:Pleckstrin homology domain	37	2.74074	5.37571e-05	ENSG00000100106, ENSG00000107679, ENSG00000102780, ENSG00000154783, ENSG00000154358, ENSG00000106070, ENSG00000157985, ENSG00000175920, ENSG00000268861, ENSG00000077044, ENSG00000173166, ENSG00000113263, ENSG00000133812, ENSG00000155903, ENSG00000163618, ENSG00000141293, ENSG00000143776, ENSG00000240771, ENSG00000178188, ENSG00000166689, ENSG00000205726, ENSG00000161714, ENSG00000117020, ENSG0000…	1233	271	18559	2.05506	0.0958837	0.0166592	0.0916895
UP_KEYWORDS	Transcription	198	14.6667	6.11414e-05	ENSG00000138380, ENSG00000171056, ENSG00000160685, ENSG00000164330, ENSG00000108509, ENSG00000115415, ENSG00000197757, ENSG00000092607, ENSG00000104447, ENSG00000109111, ENSG00000184937, ENSG00000136367, ENSG00000009954, ENSG00000144218, ENSG00000164938, ENSG00000132740, ENSG00000106261, ENSG00000132600, ENSG00000142599, ENSG00000128573, ENSG00000198315, ENSG00000187079, ENSG00000171634, ENSG0000…	1306	2398	20581	1.30119	0.0292191	0.00174286	0.0876332
GOTERM_CC_DIRECT	GO:0048471~perinuclear region of cytoplasm	68	5.03704	9.45561e-05	ENSG00000126500, ENSG00000197081, ENSG00000091513, ENSG00000076604, ENSG00000186575, ENSG00000248871, ENSG00000103126, ENSG00000155903, ENSG00000115415, ENSG00000166170, ENSG00000118804, ENSG00000110497, ENSG00000062282, ENSG00000142875, ENSG00000132170, ENSG00000124564, ENSG00000141458, ENSG00000130787, ENSG00000196296, ENSG00000169756, ENSG00000115216, ENSG00000143641, ENSG00000185104, ENSG0000…	1232	621	18224	1.61976	0.0581006	0.0119	0.140583
GOTERM_MF_DIRECT	GO:0019901~protein kinase binding	48	3.55556	0.000100505	ENSG00000081985, ENSG00000132256, ENSG00000169220, ENSG00000166949, ENSG00000173546, ENSG00000175920, ENSG00000076604, ENSG00000107882, ENSG00000143473, ENSG00000103126, ENSG00000132274, ENSG00000132405, ENSG00000166170, ENSG00000147889, ENSG00000163618, ENSG00000141293, ENSG00000138160, ENSG00000088325, ENSG00000064651, ENSG00000106638, ENSG00000118689, ENSG00000136574, ENSG00000143933, ENSG0000…	1196	376	16881	1.80186	0.11469	0.059091	0.16256
GOTERM_CC_DIRECT	GO:0005634~nucleus	425	31.4815	0.000114761	ENSG00000138380, ENSG00000160685, ENSG00000164330, ENSG00000205220, ENSG00000204264, ENSG00000197757, ENSG00000092607, ENSG00000109111, ENSG00000164088, ENSG00000184937, ENSG00000121211, ENSG00000136367, ENSG00000145675, ENSG00000204371, ENSG00000119682, ENSG00000144218, ENSG00000132740, ENSG00000106261, ENSG00000132600, ENSG00000186298, ENSG00000079263, ENSG00000204536, ENSG00000073792, ENSG0000…	1232	5415	18224	1.16098	0.0700715	0.0120349	0.170598
UP_KEYWORDS	Alternative promoter usage	17	1.25926	0.000154853	ENSG00000129353, ENSG00000021645, ENSG00000091831, ENSG00000166444, ENSG00000004948, ENSG00000060237, ENSG00000151914, ENSG00000069667, ENSG00000175806, ENSG00000085276, ENSG00000072518, ENSG00000107104, ENSG00000197381, ENSG00000119772, ENSG00000091428, ENSG00000104951, ENSG00000176697	1306	90	20581	2.97666	0.0723579	0.00416405	0.22181
UP_KEYWORDS	Chromosomal rearrangement	40	2.96296	0.000172816	ENSG00000084676, ENSG00000182185, ENSG00000118260, ENSG00000154358, ENSG00000174469, ENSG00000107807, ENSG00000169925, ENSG00000153814, ENSG00000114861, ENSG00000078403, ENSG00000141376, ENSG00000197061, ENSG00000040633, ENSG00000149948, ENSG00000133315, ENSG00000118689, ENSG00000184937, ENSG00000127946, ENSG00000186862, ENSG00000115970, ENSG00000141736, ENSG00000072364, ENSG00000111790, ENSG0000…	1306	334	20581	1.88728	0.0804061	0.00440203	0.247511
UP_KEYWORDS	Wnt signaling pathway	26	1.92593	0.000198951	ENSG00000177374, ENSG00000105229, ENSG00000103126, ENSG00000111186, ENSG00000108375, ENSG00000171444, ENSG00000072518, ENSG00000106635, ENSG00000155011, ENSG00000115464, ENSG00000100281, ENSG00000183579, ENSG00000146374, ENSG00000112655, ENSG00000167874, ENSG00000150764, ENSG00000127603, ENSG00000166167, ENSG00000107816, ENSG00000134245, ENSG00000082701, ENSG00000019995, ENSG00000006712, ENSG0000…	1306	181	20581	2.2637	0.0919908	0.00481342	0.284892
UP_KEYWORDS	Nucleotide-binding	151	11.1852	0.000205798	ENSG00000114268, ENSG00000157985, ENSG00000100201, ENSG00000204410, ENSG00000188641, ENSG00000138031, ENSG00000198522, ENSG00000141503, ENSG00000109832, ENSG00000204267, ENSG00000154027, ENSG00000160584, ENSG00000166833, ENSG00000204217, ENSG00000122644, ENSG00000156502, ENSG00000100335, ENSG00000123374, ENSG00000068120, ENSG00000071909, ENSG00000188322, ENSG00000009954, ENSG00000196296, ENSG0000…	1306	1788	20581	1.33086	0.0950019	0.00474217	0.294684
UP_KEYWORDS	ATP-binding	122	9.03704	0.000208638	ENSG00000114268, ENSG00000100201, ENSG00000204410, ENSG00000138031, ENSG00000141503, ENSG00000109832, ENSG00000204267, ENSG00000154027, ENSG00000160584, ENSG00000166833, ENSG00000204217, ENSG00000156502, ENSG00000123374, ENSG00000068120, ENSG00000071909, ENSG00000188322, ENSG00000009954, ENSG00000196296, ENSG00000095564, ENSG00000112742, ENSG00000170606, ENSG00000132740, ENSG00000137177, ENSG0000…	1306	1391	20581	1.38215	0.0962476	0.00458943	0.298744
GOTERM_BP_DIRECT	GO:0000122~negative regulation of transcription from RNA polymerase II promoter	76	5.62963	0.000232622	ENSG00000187764, ENSG00000127616, ENSG00000137090, ENSG00000091831, ENSG00000081189, ENSG00000086102, ENSG00000115415, ENSG00000124782, ENSG00000092607, ENSG00000181722, ENSG00000104447, ENSG00000178951, ENSG00000147862, ENSG00000108788, ENSG00000118689, ENSG00000184357, ENSG00000184937, ENSG00000132170, ENSG00000204371, ENSG00000036257, ENSG00000066336, ENSG00000124664, ENSG00000025434, ENSG0000…	1162	720	16792	1.52538	0.609516	0.209502	0.431895
INTERPRO	IPR011993:Pleckstrin homology-like domain	49	3.62963	0.000244878	ENSG00000100106, ENSG00000107679, ENSG00000154783, ENSG00000154358, ENSG00000157985, ENSG00000159023, ENSG00000186575, ENSG00000077044, ENSG00000064999, ENSG00000155903, ENSG00000100330, ENSG00000161714, ENSG00000117020, ENSG00000066248, ENSG00000104880, ENSG00000153815, ENSG00000196155, ENSG00000033327, ENSG00000186635, ENSG00000088367, ENSG00000124126, ENSG00000070159, ENSG00000102780, ENSG0000…	1233	427	18559	1.72727	0.368213	0.063495	0.41703
UP_SEQ_FEATURE	cross-link:Glycyl lysine isopeptide (Lys-Gly) (interchain with G-Cter in SUMO)	18	1.33333	0.000254753	ENSG00000084676, ENSG00000105229, ENSG00000102974, ENSG00000196482, ENSG00000119203, ENSG00000081189, ENSG00000069667, ENSG00000068024, ENSG00000115415, ENSG00000187098, ENSG00000133794, ENSG00000104447, ENSG00000148737, ENSG00000185591, ENSG00000134324, ENSG00000198900, ENSG00000184937, ENSG00000173153	1289	102	20063	2.74673	0.596796	0.0520278	0.466509
UP_SEQ_FEATURE	domain:Fibronectin type-III 3	16	1.18519	0.00026715	ENSG00000173482, ENSG00000171105, ENSG00000081985, ENSG00000171587, ENSG00000134571, ENSG00000120332, ENSG00000060656, ENSG00000154358, ENSG00000166450, ENSG00000067141, ENSG00000185008, ENSG00000144857, ENSG00000184144, ENSG00000168477, ENSG00000164694, ENSG00000041982	1289	84	20063	2.96472	0.614232	0.0515419	0.489158
INTERPRO	IPR000719:Protein kinase, catalytic domain	54	4	0.000267699	ENSG00000138696, ENSG00000154358, ENSG00000168038, ENSG00000141503, ENSG00000155111, ENSG00000160584, ENSG00000204217, ENSG00000142875, ENSG00000100030, ENSG00000072518, ENSG00000116783, ENSG00000075413, ENSG00000071909, ENSG00000123374, ENSG00000117020, ENSG00000182511, ENSG00000188322, ENSG00000086015, ENSG00000112655, ENSG00000112742, ENSG00000115216, ENSG00000104936, ENSG00000131023, ENSG0000…	1233	487	18559	1.669	0.394683	0.0608221	0.455811
GOTERM_BP_DIRECT	GO:0046415~urate metabolic process	6	0.444444	0.000294229	ENSG00000124568, ENSG00000118777, ENSG00000124564, ENSG00000079691, ENSG00000084734, ENSG00000109667	1162	10	16792	8.67057	0.695611	0.21171	0.545979
GOTERM_BP_DIRECT	GO:0035556~intracellular signal transduction	48	3.55556	0.00030184	ENSG00000109684, ENSG00000137090, ENSG00000169220, ENSG00000056972, ENSG00000077044, ENSG00000138031, ENSG00000155903, ENSG00000141503, ENSG00000255529, ENSG00000072518, ENSG00000161714, ENSG00000117020, ENSG00000157168, ENSG00000086015, ENSG00000115216, ENSG00000069702, ENSG00000170145, ENSG00000137878, ENSG00000154229, ENSG00000124126, ENSG00000102780, ENSG00000132155, ENSG00000173546, ENSG0000…	1162	403	16792	1.7212	0.704835	0.184024	0.560065
UP_SEQ_FEATURE	domain:Leucine-zipper	19	1.40741	0.000303484	ENSG00000118260, ENSG00000100207, ENSG00000112182, ENSG00000112561, ENSG00000175727, ENSG00000182158, ENSG00000153879, ENSG00000078403, ENSG00000082641, ENSG00000114861, ENSG00000196628, ENSG00000187098, ENSG00000092067, ENSG00000128573, ENSG00000213676, ENSG00000091436, ENSG00000108788, ENSG00000050344, ENSG00000075426	1289	113	20063	2.61709	0.661112	0.0553604	0.555511
KEGG_PATHWAY	hsa04919:Thyroid hormone signaling pathway	20	1.48148	0.000320702	ENSG00000117020, ENSG00000084676, ENSG00000132155, ENSG00000145675, ENSG00000075624, ENSG00000091831, ENSG00000172348, ENSG00000211452, ENSG00000082701, ENSG00000115415, ENSG00000112394, ENSG00000142875, ENSG00000117461, ENSG00000100030, ENSG00000151090, ENSG00000103197, ENSG00000259207, ENSG00000154229, ENSG00000161714, ENSG00000136574	479	115	6879	2.49759	0.0838412	0.0287667	0.421563
GOTERM_MF_DIRECT	GO:0043565~sequence-specific DNA binding	59	4.37037	0.000347521	ENSG00000171056, ENSG00000160199, ENSG00000091831, ENSG00000118260, ENSG00000069667, ENSG00000053254, ENSG00000153879, ENSG00000187626, ENSG00000108509, ENSG00000197757, ENSG00000104447, ENSG00000123411, ENSG00000137776, ENSG00000118689, ENSG00000184937, ENSG00000198815, ENSG00000132170, ENSG00000136367, ENSG00000161405, ENSG00000124664, ENSG00000025434, ENSG00000106261, ENSG00000133794, ENSG0000…	1196	518	16881	1.60764	0.343786	0.131009	0.561039
UP_KEYWORDS	DNA-binding	168	12.4444	0.000367543	ENSG00000138380, ENSG00000171056, ENSG00000160199, ENSG00000160685, ENSG00000164330, ENSG00000100207, ENSG00000185480, ENSG00000108312, ENSG00000069667, ENSG00000053254, ENSG00000204410, ENSG00000086102, ENSG00000115415, ENSG00000177311, ENSG00000197757, ENSG00000124782, ENSG00000092607, ENSG00000104447, ENSG00000181722, ENSG00000092067, ENSG00000178951, ENSG00000174371, ENSG00000118689, ENSG0000…	1306	2050	20581	1.29145	0.163301	0.00772183	0.525721
KEGG_PATHWAY	hsa05223:Non-small cell lung cancer	13	0.962963	0.000368199	ENSG00000117020, ENSG00000138798, ENSG00000147889, ENSG00000105810, ENSG00000145675, ENSG00000132155, ENSG00000077092, ENSG00000100030, ENSG00000117461, ENSG00000189283, ENSG00000118689, ENSG00000154229, ENSG00000141736	479	56	6879	3.33384	0.0956483	0.024821	0.483859
INTERPRO	IPR011009:Protein kinase-like domain	57	4.22222	0.000395332	ENSG00000138696, ENSG00000154358, ENSG00000168038, ENSG00000141503, ENSG00000155111, ENSG00000160584, ENSG00000204217, ENSG00000142875, ENSG00000100030, ENSG00000072518, ENSG00000116783, ENSG00000075413, ENSG00000071909, ENSG00000123374, ENSG00000182511, ENSG00000117020, ENSG00000111271, ENSG00000188322, ENSG00000086015, ENSG00000112655, ENSG00000112742, ENSG00000115216, ENSG00000104936, ENSG0000…	1233	531	18559	1.61574	0.523551	0.0790754	0.672442
GOTERM_MF_DIRECT	GO:0005509~calcium ion binding	76	5.62963	0.000416952	ENSG00000138798, ENSG00000049323, ENSG00000250120, ENSG00000253910, ENSG00000183023, ENSG00000079689, ENSG00000143412, ENSG00000073711, ENSG00000253953, ENSG00000204970, ENSG00000254245, ENSG00000149927, ENSG00000249158, ENSG00000243232, ENSG00000126460, ENSG00000253537, ENSG00000106436, ENSG00000204969, ENSG00000196296, ENSG00000117115, ENSG00000204965, ENSG00000151914, ENSG00000239389, ENSG0000…	1196	717	16881	1.4961	0.396766	0.118705	0.672774
UP_SEQ_FEATURE	domain:EGF-like 13	7	0.518519	0.000462866	ENSG00000188107, ENSG00000136011, ENSG00000168477, ENSG00000123384, ENSG00000010327, ENSG00000101384, ENSG00000041982	1289	17	20063	6.40903	0.808046	0.0792115	0.84608
GOTERM_BP_DIRECT	GO:0010592~positive regulation of lamellipodium assembly	7	0.518519	0.000472342	ENSG00000080824, ENSG00000159753, ENSG00000163466, ENSG00000079805, ENSG00000068024, ENSG00000136238, ENSG00000247596	1162	16	16792	6.32229	0.851869	0.238761	0.875119
UP_SEQ_FEATURE	domain:Protein kinase	51	3.77778	0.000473456	ENSG00000138696, ENSG00000168038, ENSG00000141503, ENSG00000155111, ENSG00000160584, ENSG00000204217, ENSG00000142875, ENSG00000100030, ENSG00000072518, ENSG00000116783, ENSG00000075413, ENSG00000071909, ENSG00000123374, ENSG00000117020, ENSG00000182511, ENSG00000188322, ENSG00000086015, ENSG00000112742, ENSG00000115216, ENSG00000104936, ENSG00000131023, ENSG00000170145, ENSG00000137764, ENSG0000…	1289	478	20063	1.66068	0.815161	0.0772472	0.86536
KEGG_PATHWAY	hsa04261:Adrenergic signaling in cardiomyocytes	22	1.62963	0.000503027	ENSG00000117020, ENSG00000182389, ENSG00000118260, ENSG00000137713, ENSG00000074211, ENSG00000182158, ENSG00000173175, ENSG00000138031, ENSG00000073711, ENSG00000186298, ENSG00000007402, ENSG00000043591, ENSG00000142875, ENSG00000213676, ENSG00000053918, ENSG00000100030, ENSG00000140416, ENSG00000075429, ENSG00000165995, ENSG00000154229, ENSG00000091428, ENSG00000143933	479	138	6879	2.28946	0.128344	0.0270983	0.660497
KEGG_PATHWAY	hsa04910:Insulin signaling pathway	22	1.62963	0.000503027	ENSG00000117020, ENSG00000171105, ENSG00000068976, ENSG00000132155, ENSG00000145675, ENSG00000067606, ENSG00000076555, ENSG00000114302, ENSG00000186298, ENSG00000082701, ENSG00000156515, ENSG00000173281, ENSG00000184557, ENSG00000142875, ENSG00000100030, ENSG00000117461, ENSG00000103197, ENSG00000100994, ENSG00000124253, ENSG00000143933, ENSG00000156510, ENSG00000167193	479	138	6879	2.28946	0.128344	0.0270983	0.660497
GOTERM_CC_DIRECT	GO:0005887~integral component of plasma membrane	128	9.48148	0.000504281	ENSG00000164082, ENSG00000183023, ENSG00000126500, ENSG00000197081, ENSG00000145864, ENSG00000171051, ENSG00000138031, ENSG00000134824, ENSG00000170615, ENSG00000112394, ENSG00000163681, ENSG00000118804, ENSG00000145451, ENSG00000204217, ENSG00000243232, ENSG00000174951, ENSG00000064651, ENSG00000126460, ENSG00000165995, ENSG00000106771, ENSG00000146477, ENSG00000141458, ENSG00000196296, ENSG0000…	1232	1415	18224	1.33809	0.273336	0.0445883	0.747622
KEGG_PATHWAY	hsa05231:Choline metabolism in cancer	18	1.33333	0.000524617	ENSG00000146477, ENSG00000138798, ENSG00000117020, ENSG00000129353, ENSG00000102780, ENSG00000145675, ENSG00000132155, ENSG00000107242, ENSG00000149091, ENSG00000204385, ENSG00000077044, ENSG00000175003, ENSG00000117461, ENSG00000100030, ENSG00000103197, ENSG00000185591, ENSG00000154229, ENSG00000136238	479	101	6879	2.55942	0.13347	0.0235936	0.688756
GOTERM_MF_DIRECT	GO:0003700~transcription factor activity, sequence-specific DNA binding	96	7.11111	0.000552469	ENSG00000171056, ENSG00000138380, ENSG00000160199, ENSG00000137090, ENSG00000091831, ENSG00000118260, ENSG00000100207, ENSG00000081189, ENSG00000112561, ENSG00000108557, ENSG00000053254, ENSG00000069667, ENSG00000132274, ENSG00000148300, ENSG00000086102, ENSG00000187626, ENSG00000177311, ENSG00000115415, ENSG00000114126, ENSG00000197757, ENSG00000124782, ENSG00000092607, ENSG00000104447, ENSG0000…	1196	961	16881	1.40999	0.488178	0.125371	0.890524
KEGG_PATHWAY	hsa05414:Dilated cardiomyopathy	16	1.18519	0.000581163	ENSG00000182389, ENSG00000075624, ENSG00000134571, ENSG00000077943, ENSG00000232810, ENSG00000173175, ENSG00000138031, ENSG00000007402, ENSG00000043591, ENSG00000142875, ENSG00000140416, ENSG00000173402, ENSG00000259207, ENSG00000075429, ENSG00000165995, ENSG00000137809	479	84	6879	2.73546	0.146751	0.0224169	0.762731
GOTERM_CC_DIRECT	GO:0000790~nuclear chromatin	27	2	0.000584728	ENSG00000166888, ENSG00000084676, ENSG00000127616, ENSG00000091831, ENSG00000118260, ENSG00000166949, ENSG00000107077, ENSG00000115415, ENSG00000104447, ENSG00000151090, ENSG00000184357, ENSG00000164442, ENSG00000116062, ENSG00000075624, ENSG00000165119, ENSG00000069275, ENSG00000204371, ENSG00000066336, ENSG00000132780, ENSG00000025434, ENSG00000162367, ENSG00000196628, ENSG00000140455, ENSG0000…	1232	193	18224	2.06938	0.309432	0.0452255	0.866405
KEGG_PATHWAY	hsa04015:Rap1 signaling pathway	29	2.14815	0.000594438	ENSG00000171105, ENSG00000138798, ENSG00000169242, ENSG00000102466, ENSG00000132155, ENSG00000169220, ENSG00000171051, ENSG00000138031, ENSG00000158186, ENSG00000141293, ENSG00000100030, ENSG00000182578, ENSG00000184371, ENSG00000259207, ENSG00000143933, ENSG00000167193, ENSG00000187391, ENSG00000117020, ENSG00000145675, ENSG00000075624, ENSG00000067606, ENSG00000105550, ENSG00000173175, ENSG0000…	479	210	6879	1.98321	0.149839	0.0200867	0.780091
UP_KEYWORDS	Bromodomain	10	0.740741	0.000603598	ENSG00000079263, ENSG00000127616, ENSG00000119778, ENSG00000163939, ENSG00000009954, ENSG00000185658, ENSG00000198604, ENSG00000166436, ENSG00000171634, ENSG00000169925	1306	39	20581	4.04072	0.253854	0.0121273	0.862008
UP_KEYWORDS	Disease mutation	201	14.8889	0.000653396	ENSG00000110074, ENSG00000138246, ENSG00000204264, ENSG00000115415, ENSG00000104447, ENSG00000140463, ENSG00000184937, ENSG00000165995, ENSG00000117118, ENSG00000145675, ENSG00000141458, ENSG00000196296, ENSG00000185008, ENSG00000132740, ENSG00000132600, ENSG00000128573, ENSG00000053918, ENSG00000187079, ENSG00000035403, ENSG00000171105, ENSG00000104728, ENSG00000166949, ENSG00000168575, ENSG0000…	1306	2550	20581	1.24216	0.27167	0.0126	0.932816
UP_KEYWORDS	Chromatin regulator	34	2.51852	0.000690481	ENSG00000127616, ENSG00000102974, ENSG00000168769, ENSG00000107077, ENSG00000164663, ENSG00000158019, ENSG00000171988, ENSG00000077080, ENSG00000189079, ENSG00000124177, ENSG00000169925, ENSG00000064655, ENSG00000119403, ENSG00000103510, ENSG00000095787, ENSG00000204371, ENSG00000068024, ENSG00000181555, ENSG00000158636, ENSG00000132600, ENSG00000163939, ENSG00000198945, ENSG00000197724, ENSG0000…	1306	287	20581	1.8669	0.284661	0.0128019	0.985516
UP_SEQ_FEATURE	domain:Ig-like C1-type	9	0.666667	0.000741294	ENSG00000231925, ENSG00000010704, ENSG00000188211, ENSG00000204257, ENSG00000241106, ENSG00000204252, ENSG00000234745, ENSG00000204516, ENSG00000204642	1289	32	20063	4.37759	0.928902	0.113228	1.35176
GOTERM_BP_DIRECT	GO:0048013~ephrin receptor signaling pathway	16	1.18519	0.000752193	ENSG00000066248, ENSG00000130429, ENSG00000169242, ENSG00000163466, ENSG00000075624, ENSG00000179295, ENSG00000241685, ENSG00000064999, ENSG00000160145, ENSG00000100985, ENSG00000138613, ENSG00000205726, ENSG00000197555, ENSG00000167193, ENSG00000136238, ENSG00000137845	1162	86	16792	2.68855	0.952237	0.316268	1.39018
GOTERM_MF_DIRECT	GO:0008270~zinc ion binding	112	8.2963	0.000827599	ENSG00000100207, ENSG00000107077, ENSG00000164663, ENSG00000069667, ENSG00000166436, ENSG00000178809, ENSG00000086102, ENSG00000143207, ENSG00000104447, ENSG00000168612, ENSG00000141279, ENSG00000184937, ENSG00000138100, ENSG00000136367, ENSG00000106785, ENSG00000159714, ENSG00000009954, ENSG00000124593, ENSG00000204371, ENSG00000169756, ENSG00000132740, ENSG00000079263, ENSG00000198099, ENSG0000…	1196	1169	16881	1.35229	0.633393	0.154007	1.33122
KEGG_PATHWAY	hsa04151:PI3K-Akt signaling pathway	41	3.03704	0.000829227	ENSG00000138798, ENSG00000171105, ENSG00000080824, ENSG00000102466, ENSG00000169242, ENSG00000132155, ENSG00000142156, ENSG00000120332, ENSG00000118260, ENSG00000073711, ENSG00000168477, ENSG00000204248, ENSG00000100030, ENSG00000182578, ENSG00000184371, ENSG00000259207, ENSG00000118689, ENSG00000124253, ENSG00000127928, ENSG00000137809, ENSG00000123374, ENSG00000041982, ENSG00000117020, ENSG0000…	479	345	6879	1.70669	0.202659	0.0248497	1.08666
UP_KEYWORDS	Tumor suppressor	24	1.77778	0.000837941	ENSG00000182511, ENSG00000177374, ENSG00000169242, ENSG00000102974, ENSG00000111816, ENSG00000168769, ENSG00000151348, ENSG00000164938, ENSG00000107882, ENSG00000186575, ENSG00000103126, ENSG00000196712, ENSG00000254093, ENSG00000147889, ENSG00000163939, ENSG00000131023, ENSG00000006712, ENSG00000171444, ENSG00000189283, ENSG00000103197, ENSG00000107104, ENSG00000184937, ENSG00000124440, ENSG0000…	1306	177	20581	2.13679	0.334071	0.0149454	1.19481
UP_SEQ_FEATURE	domain:EGF-like 12	6	0.444444	0.00090116	ENSG00000188107, ENSG00000136011, ENSG00000168477, ENSG00000010327, ENSG00000101384, ENSG00000041982	1289	13	20063	7.18374	0.959808	0.130418	1.641
UP_SEQ_FEATURE	domain:EGF-like 15	6	0.444444	0.00090116	ENSG00000188107, ENSG00000136011, ENSG00000168477, ENSG00000123384, ENSG00000010327, ENSG00000041982	1289	13	20063	7.18374	0.959808	0.130418	1.641
UP_KEYWORDS	Zinc	186	13.7778	0.000933592	ENSG00000160685, ENSG00000164330, ENSG00000100207, ENSG00000154783, ENSG00000157985, ENSG00000107077, ENSG00000069667, ENSG00000164663, ENSG00000166436, ENSG00000204414, ENSG00000178809, ENSG00000086102, ENSG00000177311, ENSG00000143207, ENSG00000124782, ENSG00000104447, ENSG00000181722, ENSG00000178951, ENSG00000168612, ENSG00000100330, ENSG00000141279, ENSG00000184937, ENSG00000138100, ENSG0000…	1306	2348	20581	1.24836	0.364284	0.0160485	1.33035
GOTERM_BP_DIRECT	GO:0035904~aorta development	7	0.518519	0.000971323	ENSG00000139174, ENSG00000049323, ENSG00000118762, ENSG00000049192, ENSG00000079805, ENSG00000107882, ENSG00000004399	1162	18	16792	5.61981	0.980317	0.353669	1.79172
UP_SEQ_FEATURE	chain:Protocadherin alpha-10	4	0.296296	0.00100529	ENSG00000250120, ENSG00000243232, ENSG00000248383, ENSG00000239389	1289	4	20063	15.5648	0.972281	0.138777	1.82897
UP_SEQ_FEATURE	chain:Protocadherin alpha-13	4	0.296296	0.00100529	ENSG00000250120, ENSG00000243232, ENSG00000248383, ENSG00000239389	1289	4	20063	15.5648	0.972281	0.138777	1.82897
UP_SEQ_FEATURE	chain:Protocadherin alpha-C2	4	0.296296	0.00100529	ENSG00000250120, ENSG00000243232, ENSG00000248383, ENSG00000239389	1289	4	20063	15.5648	0.972281	0.138777	1.82897
UP_SEQ_FEATURE	chain:Protocadherin alpha-C1	4	0.296296	0.00100529	ENSG00000250120, ENSG00000243232, ENSG00000248383, ENSG00000239389	1289	4	20063	15.5648	0.972281	0.138777	1.82897
GOTERM_BP_DIRECT	GO:0042060~wound healing	15	1.11111	0.00107773	ENSG00000132155, ENSG00000111790, ENSG00000157168, ENSG00000169676, ENSG00000062038, ENSG00000166949, ENSG00000112655, ENSG00000111186, ENSG00000127603, ENSG00000196712, ENSG00000186951, ENSG00000140416, ENSG00000259207, ENSG00000141736, ENSG00000041982	1162	80	16792	2.70955	0.987203	0.353287	1.98614
GOTERM_BP_DIRECT	GO:0002062~chondrocyte differentiation	10	0.740741	0.00111887	ENSG00000248592, ENSG00000204248, ENSG00000147862, ENSG00000149948, ENSG00000125965, ENSG00000081189, ENSG00000111186, ENSG00000136999, ENSG00000182158, ENSG00000134245	1162	39	16792	3.70537	0.989165	0.337254	2.06121
UP_KEYWORDS	Methylation	89	6.59259	0.00113405	ENSG00000139737, ENSG00000100106, ENSG00000091831, ENSG00000168769, ENSG00000100207, ENSG00000119596, ENSG00000100201, ENSG00000197081, ENSG00000091513, ENSG00000106348, ENSG00000069667, ENSG00000178882, ENSG00000141503, ENSG00000204120, ENSG00000110497, ENSG00000160584, ENSG00000147862, ENSG00000123416, ENSG00000137776, ENSG00000118689, ENSG00000184357, ENSG00000127928, ENSG00000145191, ENSG0000…	1306	1001	20581	1.40113	0.42324	0.0187979	1.61385
GOTERM_BP_DIRECT	GO:0016055~Wnt signaling pathway	26	1.92593	0.0011419	ENSG00000177374, ENSG00000105229, ENSG00000103126, ENSG00000111186, ENSG00000108375, ENSG00000143126, ENSG00000171444, ENSG00000072518, ENSG00000106635, ENSG00000155011, ENSG00000115464, ENSG00000100281, ENSG00000146374, ENSG00000036257, ENSG00000151914, ENSG00000167874, ENSG00000150764, ENSG00000127603, ENSG00000107816, ENSG00000166167, ENSG00000134245, ENSG00000082701, ENSG00000019995, ENSG0000…	1162	187	16792	2.00922	0.990129	0.319446	2.10321
UP_KEYWORDS	Cell membrane	242	17.9259	0.00118806	ENSG00000164082, ENSG00000171051, ENSG00000170615, ENSG00000141503, ENSG00000173890, ENSG00000112394, ENSG00000163681, ENSG00000140463, ENSG00000127928, ENSG00000165995, ENSG00000198720, ENSG00000171049, ENSG00000253485, ENSG00000175003, ENSG00000084453, ENSG00000069702, ENSG00000184226, ENSG00000205213, ENSG00000053918, ENSG00000010310, ENSG00000153246, ENSG00000164076, ENSG00000154229, ENSG0000…	1306	3175	20581	1.20114	0.438168	0.0190349	1.6901
UP_KEYWORDS	Serine/threonine-protein kinase	42	3.11111	0.00119922	ENSG00000160602, ENSG00000080823, ENSG00000132155, ENSG00000138696, ENSG00000259030, ENSG00000154358, ENSG00000146216, ENSG00000055332, ENSG00000168038, ENSG00000141503, ENSG00000155111, ENSG00000160584, ENSG00000143776, ENSG00000204217, ENSG00000142875, ENSG00000100030, ENSG00000091436, ENSG00000072518, ENSG00000092439, ENSG00000116783, ENSG00000075413, ENSG00000183765, ENSG00000123374, ENSG0000…	1306	393	20581	1.68415	0.441203	0.0185981	1.70584
INTERPRO	IPR018359:Bromodomain, conserved site	8	0.592593	0.00119944	ENSG00000127616, ENSG00000119778, ENSG00000163939, ENSG00000009954, ENSG00000185658, ENSG00000198604, ENSG00000171634, ENSG00000169925	1233	26	18559	4.63136	0.894632	0.201508	2.02708
GOTERM_BP_DIRECT	GO:1900026~positive regulation of substrate adhesion-dependent cell spreading	9	0.666667	0.00120149	ENSG00000100106, ENSG00000163466, ENSG00000124782, ENSG00000169756, ENSG00000079691, ENSG00000079805, ENSG00000124126, ENSG00000167193, ENSG00000136238	1162	32	16792	4.06433	0.992245	0.311883	2.21182
UP_SEQ_FEATURE	compositionally biased region:Pro-rich	88	6.51852	0.00122045	ENSG00000139737, ENSG00000139734, ENSG00000109684, ENSG00000160685, ENSG00000049323, ENSG00000126464, ENSG00000168769, ENSG00000138443, ENSG00000119596, ENSG00000154358, ENSG00000112561, ENSG00000095397, ENSG00000166436, ENSG00000077044, ENSG00000176909, ENSG00000161956, ENSG00000073711, ENSG00000124782, ENSG00000204120, ENSG00000135540, ENSG00000145808, ENSG00000106536, ENSG00000184937, ENSG0000…	1289	978	20063	1.40051	0.987139	0.159822	2.21629
INTERPRO	IPR000980:SH2 domain	18	1.33333	0.00124246	ENSG00000182511, ENSG00000166888, ENSG00000178217, ENSG00000109684, ENSG00000145675, ENSG00000179295, ENSG00000111816, ENSG00000079308, ENSG00000106070, ENSG00000095585, ENSG00000113263, ENSG00000115415, ENSG00000184557, ENSG00000178188, ENSG00000109111, ENSG00000117461, ENSG00000136573, ENSG00000167193	1233	113	18559	2.39765	0.902807	0.190966	2.09906
KEGG_PATHWAY	hsa04728:Dopaminergic synapse	20	1.48148	0.00124851	ENSG00000117020, ENSG00000118260, ENSG00000169676, ENSG00000078369, ENSG00000137713, ENSG00000074211, ENSG00000182158, ENSG00000173175, ENSG00000131771, ENSG00000073711, ENSG00000186298, ENSG00000082701, ENSG00000133794, ENSG00000096433, ENSG00000142875, ENSG00000213676, ENSG00000167083, ENSG00000127928, ENSG00000154229, ENSG00000143933	479	128	6879	2.24393	0.28898	0.0335305	1.63193
UP_KEYWORDS	SH2 domain	17	1.25926	0.00125726	ENSG00000182511, ENSG00000166888, ENSG00000178217, ENSG00000109684, ENSG00000145675, ENSG00000179295, ENSG00000111816, ENSG00000079308, ENSG00000106070, ENSG00000095585, ENSG00000113263, ENSG00000115415, ENSG00000184557, ENSG00000178188, ENSG00000117461, ENSG00000136573, ENSG00000167193	1306	108	20581	2.48055	0.456732	0.0188867	1.78771
GOTERM_BP_DIRECT	GO:0010745~negative regulation of macrophage derived foam cell differentiation	6	0.444444	0.00126094	ENSG00000186951, ENSG00000165029, ENSG00000259207, ENSG00000025434, ENSG00000087237, ENSG00000132170	1162	13	16792	6.66967	0.993903	0.305304	2.32005
GOTERM_CC_DIRECT	GO:0005911~cell-cell junction	24	1.77778	0.00130415	ENSG00000173482, ENSG00000159753, ENSG00000145675, ENSG00000060656, ENSG00000067606, ENSG00000126500, ENSG00000169756, ENSG00000112655, ENSG00000130202, ENSG00000113263, ENSG00000054282, ENSG00000144283, ENSG00000145934, ENSG00000142192, ENSG00000141293, ENSG00000143776, ENSG00000204217, ENSG00000118762, ENSG00000115020, ENSG00000148498, ENSG00000105707, ENSG00000204539, ENSG00000035403, ENSG0000…	1232	172	18224	2.06403	0.562231	0.0876987	1.92278
GOTERM_MF_DIRECT	GO:0000978~RNA polymerase II core promoter proximal region sequence-specific DNA binding	42	3.11111	0.0013167	ENSG00000138380, ENSG00000127616, ENSG00000102974, ENSG00000160685, ENSG00000091831, ENSG00000118260, ENSG00000166949, ENSG00000081189, ENSG00000169926, ENSG00000183850, ENSG00000107807, ENSG00000115415, ENSG00000114861, ENSG00000092607, ENSG00000092067, ENSG00000178951, ENSG00000178665, ENSG00000147862, ENSG00000173153, ENSG00000075624, ENSG00000165119, ENSG00000157933, ENSG00000198597, ENSG0000…	1196	355	16881	1.66989	0.797476	0.203978	2.11013
UP_SEQ_FEATURE	nucleotide phosphate-binding region:ATP	89	6.59259	0.00132548	ENSG00000127616, ENSG00000114268, ENSG00000138696, ENSG00000154358, ENSG00000100201, ENSG00000204410, ENSG00000198563, ENSG00000141503, ENSG00000109832, ENSG00000155111, ENSG00000204267, ENSG00000154027, ENSG00000160584, ENSG00000166833, ENSG00000142875, ENSG00000204217, ENSG00000100030, ENSG00000072518, ENSG00000116783, ENSG00000075413, ENSG00000156502, ENSG00000123374, ENSG00000071909, ENSG0000…	1289	994	20063	1.39363	0.99116	0.166286	2.40484
UP_SEQ_FEATURE	domain:EGF-like 11	6	0.444444	0.00132806	ENSG00000188107, ENSG00000136011, ENSG00000168477, ENSG00000123384, ENSG00000010327, ENSG00000041982	1289	14	20063	6.67062	0.991241	0.160937	2.40946
GOTERM_BP_DIRECT	GO:0007190~activation of adenylate cyclase activity	10	0.740741	0.00135644	ENSG00000132155, ENSG00000169676, ENSG00000043591, ENSG00000004948, ENSG00000010310, ENSG00000120088, ENSG00000154229, ENSG00000138031, ENSG00000173175, ENSG00000143933	1162	40	16792	3.61274	0.995857	0.306332	2.49366
KEGG_PATHWAY	hsa04930:Type II diabetes mellitus	11	0.814815	0.00141574	ENSG00000171105, ENSG00000156515, ENSG00000184557, ENSG00000145675, ENSG00000067606, ENSG00000232810, ENSG00000100030, ENSG00000117461, ENSG00000187486, ENSG00000198216, ENSG00000156510	479	48	6879	3.2911	0.320753	0.0345499	1.84864
INTERPRO	IPR017441:Protein kinase, ATP binding site	42	3.11111	0.00156063	ENSG00000160602, ENSG00000171105, ENSG00000080823, ENSG00000132155, ENSG00000138696, ENSG00000111816, ENSG00000154358, ENSG00000259030, ENSG00000146216, ENSG00000055332, ENSG00000113263, ENSG00000141503, ENSG00000155111, ENSG00000160584, ENSG00000143776, ENSG00000178568, ENSG00000204217, ENSG00000142875, ENSG00000100030, ENSG00000072518, ENSG00000182578, ENSG00000116783, ENSG00000075413, ENSG0000…	1233	381	18559	1.65927	0.946521	0.216543	2.62988
GOTERM_CC_DIRECT	GO:0005794~Golgi apparatus	82	6.07407	0.00156612	ENSG00000091831, ENSG00000101337, ENSG00000154783, ENSG00000174130, ENSG00000152291, ENSG00000151348, ENSG00000174469, ENSG00000234745, ENSG00000138031, ENSG00000108950, ENSG00000165006, ENSG00000141503, ENSG00000100030, ENSG00000174951, ENSG00000132170, ENSG00000182511, ENSG00000117020, ENSG00000114988, ENSG00000163466, ENSG00000164756, ENSG00000141458, ENSG00000036257, ENSG00000149182, ENSG0000…	1232	863	18224	1.40552	0.629215	0.0944505	2.30484
UP_KEYWORDS	Endocytosis	18	1.33333	0.00163398	ENSG00000124507, ENSG00000130787, ENSG00000134243, ENSG00000077044, ENSG00000196586, ENSG00000136011, ENSG00000248672, ENSG00000142192, ENSG00000123384, ENSG00000153246, ENSG00000079805, ENSG00000197959, ENSG00000159314, ENSG00000205726, ENSG00000054219, ENSG00000127946, ENSG00000140600, ENSG00000107295	1306	121	20581	2.34429	0.547573	0.0237477	2.31756
KEGG_PATHWAY	hsa04390:Hippo signaling pathway	22	1.62963	0.00165229	ENSG00000075624, ENSG00000138696, ENSG00000166949, ENSG00000067606, ENSG00000137713, ENSG00000074211, ENSG00000112576, ENSG00000186575, ENSG00000103126, ENSG00000111186, ENSG00000150672, ENSG00000166167, ENSG00000186298, ENSG00000134245, ENSG00000082701, ENSG00000131023, ENSG00000132535, ENSG00000204217, ENSG00000148498, ENSG00000125965, ENSG00000187079, ENSG00000148737	479	151	6879	2.09236	0.363295	0.0369218	2.15443
UP_KEYWORDS	Transferase	139	10.2963	0.00166681	ENSG00000114268, ENSG00000213398, ENSG00000132423, ENSG00000141503, ENSG00000079459, ENSG00000154027, ENSG00000160584, ENSG00000062282, ENSG00000204217, ENSG00000174951, ENSG00000123374, ENSG00000068120, ENSG00000071909, ENSG00000188322, ENSG00000145675, ENSG00000159714, ENSG00000144401, ENSG00000009954, ENSG00000204371, ENSG00000119682, ENSG00000112742, ENSG00000132600, ENSG00000110080, ENSG0000…	1306	1708	20581	1.28248	0.554732	0.0235155	2.36361
KEGG_PATHWAY	hsa05200:Pathways in cancer	44	3.25926	0.00175154	ENSG00000138798, ENSG00000080824, ENSG00000102466, ENSG00000132155, ENSG00000166949, ENSG00000076604, ENSG00000107882, ENSG00000143437, ENSG00000103126, ENSG00000111186, ENSG00000138031, ENSG00000100985, ENSG00000115415, ENSG00000147889, ENSG00000142875, ENSG00000100030, ENSG00000182578, ENSG00000050628, ENSG00000127928, ENSG00000167193, ENSG00000164161, ENSG00000141736, ENSG00000132170, ENSG0000…	479	393	6879	1.60787	0.380344	0.0361452	2.28247
INTERPRO	IPR001487:Bromodomain	10	0.740741	0.00175683	ENSG00000079263, ENSG00000127616, ENSG00000119778, ENSG00000163939, ENSG00000009954, ENSG00000185658, ENSG00000198604, ENSG00000166436, ENSG00000171634, ENSG00000169925	1233	43	18559	3.50044	0.963005	0.224008	2.95587
KEGG_PATHWAY	hsa05203:Viral carcinogenesis	27	2	0.0019286	ENSG00000118260, ENSG00000055332, ENSG00000234745, ENSG00000002822, ENSG00000124635, ENSG00000155903, ENSG00000147889, ENSG00000197061, ENSG00000142875, ENSG00000100030, ENSG00000204642, ENSG00000123374, ENSG00000145675, ENSG00000165119, ENSG00000197903, ENSG00000112576, ENSG00000068024, ENSG00000182158, ENSG00000105810, ENSG00000108840, ENSG00000197265, ENSG00000213676, ENSG00000117461, ENSG0000…	479	205	6879	1.89147	0.409636	0.0369442	2.5105
UP_SEQ_FEATURE	domain:SH3	23	1.7037	0.00193296	ENSG00000066248, ENSG00000182389, ENSG00000145675, ENSG00000124507, ENSG00000111816, ENSG00000138443, ENSG00000154358, ENSG00000088538, ENSG00000151914, ENSG00000091536, ENSG00000150672, ENSG00000127603, ENSG00000113263, ENSG00000033170, ENSG00000154127, ENSG00000141293, ENSG00000132535, ENSG00000105926, ENSG00000159314, ENSG00000165995, ENSG00000136573, ENSG00000140600, ENSG00000107295	1289	175	20063	2.04566	0.99899	0.218348	3.48863
GOTERM_BP_DIRECT	GO:0050796~regulation of insulin secretion	13	0.962963	0.00195036	ENSG00000232810, ENSG00000135100, ENSG00000187486, ENSG00000198216, ENSG00000137288, ENSG00000007402, ENSG00000133794, ENSG00000096433, ENSG00000010310, ENSG00000158445, ENSG00000134640, ENSG00000091428, ENSG00000154229	1162	67	16792	2.80392	0.999626	0.389326	3.5669
UP_SEQ_FEATURE	zinc finger region:NR C4-type	10	0.740741	0.00195099	ENSG00000196482, ENSG00000186951, ENSG00000091831, ENSG00000077092, ENSG00000151090, ENSG00000069667, ENSG00000164749, ENSG00000173153, ENSG00000025434, ENSG00000132170	1289	45	20063	3.45884	0.999053	0.213428	3.52061
UP_SEQ_FEATURE	DNA-binding region:Nuclear receptor	10	0.740741	0.00195099	ENSG00000196482, ENSG00000186951, ENSG00000091831, ENSG00000077092, ENSG00000151090, ENSG00000069667, ENSG00000164749, ENSG00000173153, ENSG00000025434, ENSG00000132170	1289	45	20063	3.45884	0.999053	0.213428	3.52061
GOTERM_MF_DIRECT	GO:0001078~transcriptional repressor activity, RNA polymerase II core promoter proximal region sequence-specific binding	18	1.33333	0.00202077	ENSG00000102974, ENSG00000157933, ENSG00000117707, ENSG00000119608, ENSG00000198597, ENSG00000066336, ENSG00000111249, ENSG00000086102, ENSG00000186951, ENSG00000092607, ENSG00000181722, ENSG00000128573, ENSG00000178951, ENSG00000149948, ENSG00000050344, ENSG00000119866, ENSG00000176182, ENSG00000173153	1196	111	16881	2.28885	0.913849	0.26395	3.22125
INTERPRO	IPR016024:Armadillo-type fold	39	2.88889	0.00203739	ENSG00000095261, ENSG00000064419, ENSG00000114098, ENSG00000116198, ENSG00000133056, ENSG00000139734, ENSG00000136813, ENSG00000204764, ENSG00000124207, ENSG00000111785, ENSG00000084674, ENSG00000110075, ENSG00000198870, ENSG00000075151, ENSG00000168038, ENSG00000118007, ENSG00000138246, ENSG00000189079, ENSG00000066923, ENSG00000124201, ENSG00000151779, ENSG00000144283, ENSG00000145191, ENSG0000…	1233	351	18559	1.67243	0.97816	0.239016	3.42021
UP_SEQ_FEATURE	domain:Fibronectin type-III 4	12	0.888889	0.00205398	ENSG00000173482, ENSG00000081985, ENSG00000168477, ENSG00000171587, ENSG00000120332, ENSG00000060656, ENSG00000154358, ENSG00000166450, ENSG00000067141, ENSG00000164694, ENSG00000184144, ENSG00000041982	1289	63	20063	2.96472	0.999344	0.216772	3.70317
GOTERM_MF_DIRECT	GO:0005436~sodium:phosphate symporter activity	5	0.37037	0.00235872	ENSG00000124568, ENSG00000124564, ENSG00000112337, ENSG00000146039, ENSG00000168575	1196	9	16881	7.84142	0.942854	0.272409	3.75036
GOTERM_BP_DIRECT	GO:0006468~protein phosphorylation	49	3.62963	0.00240245	ENSG00000138696, ENSG00000118260, ENSG00000154358, ENSG00000168038, ENSG00000141503, ENSG00000155111, ENSG00000160584, ENSG00000142875, ENSG00000100030, ENSG00000072518, ENSG00000116783, ENSG00000071909, ENSG00000117020, ENSG00000182511, ENSG00000145675, ENSG00000188322, ENSG00000112655, ENSG00000086015, ENSG00000115216, ENSG00000104936, ENSG00000131023, ENSG00000170145, ENSG00000164076, ENSG0000…	1162	456	16792	1.55284	0.99994	0.43555	4.37633
GOTERM_CC_DIRECT	GO:0005635~nuclear envelope	22	1.62963	0.00241153	ENSG00000130779, ENSG00000213719, ENSG00000175826, ENSG00000124207, ENSG00000141458, ENSG00000067606, ENSG00000100242, ENSG00000131018, ENSG00000075188, ENSG00000151914, ENSG00000113734, ENSG00000187486, ENSG00000151320, ENSG00000079263, ENSG00000255529, ENSG00000185104, ENSG00000108375, ENSG00000166822, ENSG00000050628, ENSG00000134324, ENSG00000213024, ENSG00000107854	1232	159	18224	2.04672	0.783105	0.12972	3.52833
GOTERM_BP_DIRECT	GO:2000145~regulation of cell motility	8	0.592593	0.00242305	ENSG00000182511, ENSG00000138798, ENSG00000105810, ENSG00000132155, ENSG00000157168, ENSG00000178568, ENSG00000113070, ENSG00000141736	1162	28	16792	4.12884	0.999945	0.420025	4.41308
GOTERM_MF_DIRECT	GO:0035091~phosphatidylinositol binding	15	1.11111	0.00244908	ENSG00000182511, ENSG00000166402, ENSG00000133056, ENSG00000130787, ENSG00000140948, ENSG00000071189, ENSG00000002919, ENSG00000133812, ENSG00000010322, ENSG00000168297, ENSG00000096433, ENSG00000154217, ENSG00000168994, ENSG00000127946, ENSG00000118960	1196	85	16881	2.4908	0.948796	0.2571	3.89138
INTERPRO	IPR015943:WD40/YVTN repeat-like-containing domain	37	2.74074	0.00246118	ENSG00000187764, ENSG00000104728, ENSG00000198876, ENSG00000103657, ENSG00000215529, ENSG00000185800, ENSG00000129566, ENSG00000143476, ENSG00000196663, ENSG00000076356, ENSG00000151779, ENSG00000141376, ENSG00000143207, ENSG00000110497, ENSG00000106638, ENSG00000162923, ENSG00000038358, ENSG00000130429, ENSG00000138002, ENSG00000167549, ENSG00000078369, ENSG00000134574, ENSG00000185658, ENSG0000…	1233	331	18559	1.68254	0.990151	0.265104	4.11766
KEGG_PATHWAY	hsa04024:cAMP signaling pathway	26	1.92593	0.00248879	ENSG00000132155, ENSG00000118260, ENSG00000184588, ENSG00000138031, ENSG00000131771, ENSG00000142875, ENSG00000100030, ENSG00000196917, ENSG00000050628, ENSG00000143933, ENSG00000164161, ENSG00000117020, ENSG00000145675, ENSG00000169676, ENSG00000182158, ENSG00000173175, ENSG00000186298, ENSG00000186951, ENSG00000043591, ENSG00000117461, ENSG00000010310, ENSG00000136928, ENSG00000091428, ENSG0000…	479	198	6879	1.88581	0.493528	0.0443393	3.22872
UP_KEYWORDS	SH3 domain	26	1.92593	0.00249577	ENSG00000111816, ENSG00000154358, ENSG00000138443, ENSG00000091536, ENSG00000150672, ENSG00000113263, ENSG00000033170, ENSG00000141293, ENSG00000105926, ENSG00000205726, ENSG00000136573, ENSG00000165995, ENSG00000140600, ENSG00000167193, ENSG00000107295, ENSG00000066248, ENSG00000182389, ENSG00000145675, ENSG00000124507, ENSG00000088538, ENSG00000151914, ENSG00000127603, ENSG00000160145, ENSG0000…	1306	215	20581	1.90572	0.702387	0.0340348	3.51966
UP_KEYWORDS	Actin-binding	31	2.2963	0.0025207	ENSG00000100106, ENSG00000156232, ENSG00000163431, ENSG00000131018, ENSG00000159023, ENSG00000091536, ENSG00000196586, ENSG00000133454, ENSG00000141298, ENSG00000168297, ENSG00000204991, ENSG00000041515, ENSG00000127946, ENSG00000071909, ENSG00000130429, ENSG00000162614, ENSG00000163466, ENSG00000134571, ENSG00000130787, ENSG00000079308, ENSG00000241685, ENSG00000151914, ENSG00000150764, ENSG0000…	1306	274	20581	1.78293	0.705973	0.0334308	3.55423
SMART	SM00233:PH	35	2.59259	0.00252878	ENSG00000100106, ENSG00000107679, ENSG00000102780, ENSG00000154783, ENSG00000154358, ENSG00000106070, ENSG00000157985, ENSG00000175920, ENSG00000268861, ENSG00000077044, ENSG00000173166, ENSG00000113263, ENSG00000133812, ENSG00000155903, ENSG00000163618, ENSG00000143776, ENSG00000178188, ENSG00000141293, ENSG00000205726, ENSG00000166689, ENSG00000161714, ENSG00000117020, ENSG00000066248, ENSG0000…	786	264	10057	1.69633	0.649446	0.407924	3.48705
UP_KEYWORDS	Membrane	524	38.8148	0.00262471	ENSG00000164082, ENSG00000101337, ENSG00000110074, ENSG00000138246, ENSG00000170615, ENSG00000141503, ENSG00000204267, ENSG00000163681, ENSG00000165995, ENSG00000127928, ENSG00000146477, ENSG00000131748, ENSG00000120306, ENSG00000198720, ENSG00000141458, ENSG00000119682, ENSG00000196296, ENSG00000185009, ENSG00000185008, ENSG00000110080, ENSG00000084453, ENSG00000069702, ENSG00000136153, ENSG0000…	1306	7494	20581	1.1019	0.720473	0.0338635	3.69832
GOTERM_MF_DIRECT	GO:0042803~protein homodimerization activity	73	5.40741	0.00263573	ENSG00000130779, ENSG00000137090, ENSG00000151348, ENSG00000141401, ENSG00000188641, ENSG00000077044, ENSG00000143412, ENSG00000103126, ENSG00000234906, ENSG00000170615, ENSG00000177311, ENSG00000115415, ENSG00000092607, ENSG00000092067, ENSG00000062282, ENSG00000123411, ENSG00000108788, ENSG00000156502, ENSG00000111790, ENSG00000118777, ENSG00000164756, ENSG00000130787, ENSG00000196296, ENSG0000…	1196	730	16881	1.41145	0.959186	0.25233	4.18205
UP_KEYWORDS	Mental retardation	33	2.44444	0.00264378	ENSG00000102974, ENSG00000127616, ENSG00000119401, ENSG00000081189, ENSG00000151348, ENSG00000112282, ENSG00000143473, ENSG00000114861, ENSG00000148842, ENSG00000181722, ENSG00000171735, ENSG00000140463, ENSG00000133103, ENSG00000114988, ENSG00000075624, ENSG00000152217, ENSG00000165119, ENSG00000078369, ENSG00000134532, ENSG00000151474, ENSG00000169372, ENSG00000068024, ENSG00000161395, ENSG0000…	1306	299	20581	1.73927	0.723054	0.0332233	3.72473
UP_KEYWORDS	Cell projection	66	4.88889	0.00264914	ENSG00000116127, ENSG00000113742, ENSG00000130779, ENSG00000164082, ENSG00000169220, ENSG00000154783, ENSG00000138443, ENSG00000126500, ENSG00000095397, ENSG00000174469, ENSG00000186575, ENSG00000150672, ENSG00000138031, ENSG00000064999, ENSG00000141503, ENSG00000145451, ENSG00000140463, ENSG00000159753, ENSG00000066248, ENSG00000187775, ENSG00000138002, ENSG00000163466, ENSG00000165119, ENSG0000…	1306	721	20581	1.44255	0.723775	0.03245	3.73214
KEGG_PATHWAY	hsa05213:Endometrial cancer	11	0.814815	0.00266639	ENSG00000117020, ENSG00000138798, ENSG00000082701, ENSG00000145675, ENSG00000132155, ENSG00000100030, ENSG00000117461, ENSG00000148737, ENSG00000118689, ENSG00000103126, ENSG00000141736	479	52	6879	3.03794	0.517559	0.0445339	3.4554
KEGG_PATHWAY	hsa04810:Regulation of actin cytoskeleton	27	2	0.00271202	ENSG00000138798, ENSG00000102466, ENSG00000180210, ENSG00000132155, ENSG00000139734, ENSG00000138443, ENSG00000158186, ENSG00000141298, ENSG00000115020, ENSG00000100030, ENSG00000259207, ENSG00000167193, ENSG00000137809, ENSG00000130429, ENSG00000101306, ENSG00000163466, ENSG00000145675, ENSG00000075624, ENSG00000107242, ENSG00000106436, ENSG00000077943, ENSG00000105550, ENSG00000241685, ENSG0000…	479	210	6879	1.84644	0.523547	0.0426737	3.51356
GOTERM_BP_DIRECT	GO:0007155~cell adhesion	49	3.62963	0.00274191	ENSG00000187764, ENSG00000142156, ENSG00000140945, ENSG00000250120, ENSG00000060656, ENSG00000101337, ENSG00000126500, ENSG00000174469, ENSG00000130202, ENSG00000253953, ENSG00000204970, ENSG00000168477, ENSG00000026508, ENSG00000142192, ENSG00000249158, ENSG00000243232, ENSG00000248383, ENSG00000255408, ENSG00000259207, ENSG00000010327, ENSG00000137809, ENSG00000041982, ENSG00000171587, ENSG0000…	1162	459	16792	1.54269	0.999985	0.442396	4.97989
UP_KEYWORDS	Guanine-nucleotide releasing factor	20	1.48148	0.00282575	ENSG00000066248, ENSG00000104728, ENSG00000174485, ENSG00000120278, ENSG00000166444, ENSG00000154783, ENSG00000103657, ENSG00000138670, ENSG00000104880, ENSG00000111785, ENSG00000088538, ENSG00000196155, ENSG00000268861, ENSG00000133812, ENSG00000160145, ENSG00000240771, ENSG00000116641, ENSG00000110514, ENSG00000091428, ENSG00000124126, ENSG00000183155	1306	149	20581	2.11528	0.74651	0.0337288	3.97629
UP_KEYWORDS	Synaptosome	11	0.814815	0.00285099	ENSG00000091844, ENSG00000187391, ENSG00000187672, ENSG00000163466, ENSG00000124507, ENSG00000145934, ENSG00000149927, ENSG00000164061, ENSG00000205726, ENSG00000158445, ENSG00000197555	1306	57	20581	3.04117	0.749602	0.0332093	4.01113
INTERPRO	IPR001628:Zinc finger, nuclear hormone receptor-type	10	0.740741	0.00287019	ENSG00000196482, ENSG00000186951, ENSG00000091831, ENSG00000077092, ENSG00000151090, ENSG00000069667, ENSG00000164749, ENSG00000173153, ENSG00000025434, ENSG00000132170	1233	46	18559	3.27215	0.995435	0.285973	4.78629
KEGG_PATHWAY	hsa04070:Phosphatidylinositol signaling system	16	1.18519	0.00291939	ENSG00000151151, ENSG00000102780, ENSG00000133056, ENSG00000145675, ENSG00000149091, ENSG00000107242, ENSG00000141401, ENSG00000077044, ENSG00000161896, ENSG00000096433, ENSG00000115020, ENSG00000117461, ENSG00000100330, ENSG00000154229, ENSG00000143933, ENSG00000161714	479	98	6879	2.34468	0.549843	0.0433735	3.77747
INTERPRO	IPR008271:Serine/threonine-protein kinase, active site	35	2.59259	0.00305937	ENSG00000160602, ENSG00000080823, ENSG00000132155, ENSG00000138696, ENSG00000154358, ENSG00000055332, ENSG00000141503, ENSG00000155111, ENSG00000160584, ENSG00000143776, ENSG00000142875, ENSG00000100030, ENSG00000091436, ENSG00000072518, ENSG00000075413, ENSG00000123374, ENSG00000071909, ENSG00000183765, ENSG00000117020, ENSG00000101306, ENSG00000188322, ENSG00000067606, ENSG00000060237, ENSG0000…	1233	312	18559	1.68852	0.996802	0.286768	5.09407
BIOCARTA	h_PparaPathway:Mechanism of Gene Regulation by Peroxisome Proliferators via PPARa(alpha)	13	0.962963	0.0030673	ENSG00000084676, ENSG00000080824, ENSG00000145675, ENSG00000175445, ENSG00000232810, ENSG00000025434, ENSG00000114302, ENSG00000186951, ENSG00000142875, ENSG00000100030, ENSG00000185591, ENSG00000154229, ENSG00000164442	159	52	1625	2.55503	0.545931	0.545931	3.92891
GOTERM_BP_DIRECT	GO:0043065~positive regulation of apoptotic process	35	2.59259	0.00312691	ENSG00000084676, ENSG00000118260, ENSG00000154358, ENSG00000197081, ENSG00000268861, ENSG00000155111, ENSG00000147889, ENSG00000138613, ENSG00000178568, ENSG00000091436, ENSG00000149948, ENSG00000197548, ENSG00000128604, ENSG00000205726, ENSG00000118689, ENSG00000109919, ENSG00000184937, ENSG00000145191, ENSG00000066248, ENSG00000003756, ENSG00000130787, ENSG00000077092, ENSG00000128918, ENSG0000…	1162	300	16792	1.68594	0.999997	0.468971	5.66005
UP_SEQ_FEATURE	domain:SH2	15	1.11111	0.00320102	ENSG00000182511, ENSG00000166888, ENSG00000178217, ENSG00000109684, ENSG00000111816, ENSG00000079308, ENSG00000106070, ENSG00000095585, ENSG00000113263, ENSG00000115415, ENSG00000184557, ENSG00000178188, ENSG00000109111, ENSG00000136573, ENSG00000167193	1289	96	20063	2.432	0.999989	0.308373	5.71439
GOTERM_CC_DIRECT	GO:0032587~ruffle membrane	14	1.03704	0.00324743	ENSG00000150455, ENSG00000080824, ENSG00000107679, ENSG00000124507, ENSG00000154783, ENSG00000130787, ENSG00000186575, ENSG00000196586, ENSG00000127603, ENSG00000079805, ENSG00000259207, ENSG00000140416, ENSG00000107104, ENSG00000136238	1232	82	18224	2.5255	0.872415	0.157668	4.72399
INTERPRO	IPR001723:Steroid hormone receptor	10	0.740741	0.00334488	ENSG00000196482, ENSG00000186951, ENSG00000091831, ENSG00000077092, ENSG00000151090, ENSG00000069667, ENSG00000164749, ENSG00000173153, ENSG00000025434, ENSG00000132170	1233	47	18559	3.20253	0.998131	0.294613	5.55679
GOTERM_BP_DIRECT	GO:0044341~sodium-dependent phosphate transport	5	0.37037	0.00340555	ENSG00000124568, ENSG00000124564, ENSG00000112337, ENSG00000146039, ENSG00000168575	1162	10	16792	7.22547	0.999999	0.481392	6.14943
UP_SEQ_FEATURE	domain:EGF-like 9	7	0.518519	0.00341751	ENSG00000138798, ENSG00000136011, ENSG00000168477, ENSG00000123384, ENSG00000010327, ENSG00000101384, ENSG00000041982	1289	24	20063	4.53973	0.999995	0.317084	6.0895
GOTERM_CC_DIRECT	GO:0005905~clathrin-coated pit	11	0.814815	0.00342358	ENSG00000100478, ENSG00000137343, ENSG00000142192, ENSG00000130787, ENSG00000111737, ENSG00000123384, ENSG00000091513, ENSG00000079805, ENSG00000134243, ENSG00000205726, ENSG00000196586	1232	55	18224	2.95844	0.885919	0.15379	4.97417
KEGG_PATHWAY	hsa04925:Aldosterone synthesis and secretion	14	1.03704	0.00357581	ENSG00000118260, ENSG00000182158, ENSG00000173175, ENSG00000138031, ENSG00000096433, ENSG00000142875, ENSG00000213676, ENSG00000171303, ENSG00000164535, ENSG00000169427, ENSG00000154229, ENSG00000143933, ENSG00000100346, ENSG00000134780	479	81	6879	2.48218	0.623917	0.0501686	4.60846
GOTERM_BP_DIRECT	GO:0006349~regulation of gene expression by genetic imprinting	6	0.444444	0.00359475	ENSG00000167244, ENSG00000082701, ENSG00000102974, ENSG00000053918, ENSG00000119772, ENSG00000132600	1162	16	16792	5.4191	1	0.483998	6.48035
GOTERM_MF_DIRECT	GO:0015321~sodium-dependent phosphate transmembrane transporter activity	5	0.37037	0.00371205	ENSG00000124568, ENSG00000124564, ENSG00000112337, ENSG00000146039, ENSG00000168575	1196	10	16881	7.05727	0.988973	0.313133	5.84215
GOTERM_MF_DIRECT	GO:0019902~phosphatase binding	10	0.740741	0.00377121	ENSG00000187391, ENSG00000186951, ENSG00000166949, ENSG00000100030, ENSG00000060237, ENSG00000103197, ENSG00000086015, ENSG00000165807, ENSG00000121671, ENSG00000133812	1196	45	16881	3.13657	0.989738	0.296901	5.93262
GOTERM_MF_DIRECT	GO:0004674~protein serine/threonine kinase activity	42	3.11111	0.00383928	ENSG00000160602, ENSG00000080823, ENSG00000132155, ENSG00000138696, ENSG00000259030, ENSG00000154358, ENSG00000146216, ENSG00000198870, ENSG00000055332, ENSG00000168038, ENSG00000108950, ENSG00000141503, ENSG00000155111, ENSG00000160584, ENSG00000143776, ENSG00000142875, ENSG00000100030, ENSG00000091436, ENSG00000072518, ENSG00000092439, ENSG00000116783, ENSG00000075413, ENSG00000183765, ENSG0000…	1196	376	16881	1.57663	0.990554	0.283238	6.03661
GOTERM_BP_DIRECT	GO:0042157~lipoprotein metabolic process	9	0.666667	0.00386264	ENSG00000186951, ENSG00000165029, ENSG00000142875, ENSG00000175445, ENSG00000084674, ENSG00000123384, ENSG00000224916, ENSG00000213398, ENSG00000234906, ENSG00000087237	1162	38	16792	3.42259	1	0.493449	6.94702
UP_SEQ_FEATURE	domain:EGF-like 17	5	0.37037	0.00387258	ENSG00000188107, ENSG00000136011, ENSG00000168477, ENSG00000049323, ENSG00000123384	1289	11	20063	7.0749	0.999999	0.342407	6.8734
INTERPRO	IPR003593:AAA+ ATPase domain	19	1.40741	0.00387794	ENSG00000182185, ENSG00000073734, ENSG00000119778, ENSG00000118777, ENSG00000186625, ENSG00000039139, ENSG00000179869, ENSG00000161204, ENSG00000132740, ENSG00000198522, ENSG00000172350, ENSG00000165916, ENSG00000115947, ENSG00000204267, ENSG00000197653, ENSG00000165029, ENSG00000155085, ENSG00000166833, ENSG00000166508	1233	136	18559	2.10284	0.999314	0.318484	6.41503
INTERPRO	IPR000536:Nuclear hormone receptor, ligand-binding, core	10	0.740741	0.00387916	ENSG00000196482, ENSG00000186951, ENSG00000091831, ENSG00000077092, ENSG00000151090, ENSG00000069667, ENSG00000164749, ENSG00000173153, ENSG00000025434, ENSG00000132170	1233	48	18559	3.13581	0.999316	0.305371	6.41698
GOTERM_BP_DIRECT	GO:0042593~glucose homeostasis	16	1.18519	0.00390296	ENSG00000116127, ENSG00000171105, ENSG00000069122, ENSG00000149577, ENSG00000183117, ENSG00000179295, ENSG00000164756, ENSG00000124160, ENSG00000135100, ENSG00000178966, ENSG00000148737, ENSG00000121671, ENSG00000134640, ENSG00000158445, ENSG00000124253, ENSG00000132170	1162	101	16792	2.28926	1	0.482429	7.01707
KEGG_PATHWAY	hsa04380:Osteoclast differentiation	19	1.40741	0.0039494	ENSG00000117020, ENSG00000145675, ENSG00000118260, ENSG00000004948, ENSG00000232810, ENSG00000033327, ENSG00000066336, ENSG00000095585, ENSG00000115415, ENSG00000184557, ENSG00000187098, ENSG00000117461, ENSG00000100030, ENSG00000182578, ENSG00000184371, ENSG00000259207, ENSG00000075426, ENSG00000136238, ENSG00000132170	479	131	6879	2.08292	0.660514	0.0525831	5.07844
UP_SEQ_FEATURE	DNA-binding region:Basic motif	21	1.55556	0.00400608	ENSG00000084676, ENSG00000174197, ENSG00000118260, ENSG00000112182, ENSG00000112561, ENSG00000175727, ENSG00000143437, ENSG00000182158, ENSG00000153879, ENSG00000162367, ENSG00000082641, ENSG00000196628, ENSG00000187098, ENSG00000133794, ENSG00000092067, ENSG00000213676, ENSG00000108788, ENSG00000050344, ENSG00000124440, ENSG00000180828, ENSG00000075426	1289	163	20063	2.00528	0.999999	0.34354	7.10218
UP_SEQ_FEATURE	compositionally biased region:Glu-rich	32	2.37037	0.00414407	ENSG00000116127, ENSG00000080824, ENSG00000178217, ENSG00000173442, ENSG00000154783, ENSG00000103657, ENSG00000146216, ENSG00000204978, ENSG00000186575, ENSG00000196586, ENSG00000161956, ENSG00000168016, ENSG00000010322, ENSG00000204120, ENSG00000155085, ENSG00000137776, ENSG00000136367, ENSG00000162614, ENSG00000140386, ENSG00000164938, ENSG00000158023, ENSG00000198740, ENSG00000127152, ENSG0000…	1289	292	20063	1.70573	1	0.344908	7.3381
BBID	2.Cytokine_Receptors	4	0.296296	0.00417604	ENSG00000115415, ENSG00000145675, ENSG00000132155, ENSG00000100030	26	6	388	9.94872	0.215507	0.215507	4.0781
KEGG_PATHWAY	hsa04510:Focal adhesion	26	1.92593	0.00423837	ENSG00000138798, ENSG00000132155, ENSG00000120332, ENSG00000142156, ENSG00000168477, ENSG00000204248, ENSG00000100030, ENSG00000259207, ENSG00000141736, ENSG00000167193, ENSG00000137809, ENSG00000041982, ENSG00000117020, ENSG00000101306, ENSG00000145675, ENSG00000075624, ENSG00000106436, ENSG00000077943, ENSG00000134871, ENSG00000112576, ENSG00000186298, ENSG00000082701, ENSG00000117461, ENSG0000…	479	206	6879	1.81257	0.686368	0.0537192	5.4405
SMART	SM00297:BROMO	10	0.740741	0.00439557	ENSG00000079263, ENSG00000127616, ENSG00000119778, ENSG00000163939, ENSG00000009954, ENSG00000185658, ENSG00000198604, ENSG00000166436, ENSG00000171634, ENSG00000169925	786	42	10057	3.04647	0.838585	0.455521	5.98843
UP_SEQ_FEATURE	zinc finger region:GATA-type	4	0.296296	0.00455736	ENSG00000142599, ENSG00000104447, ENSG00000167491, ENSG00000143614	1289	6	20063	10.3765	1	0.36386	8.04134
GOTERM_BP_DIRECT	GO:0001889~liver development	13	0.962963	0.00457662	ENSG00000069702, ENSG00000197724, ENSG00000118762, ENSG00000166949, ENSG00000128918, ENSG00000117707, ENSG00000197081, ENSG00000135100, ENSG00000198563, ENSG00000136630, ENSG00000196712, ENSG00000153879, ENSG00000164442	1162	74	16792	2.53868	1	0.523671	8.18005
GOTERM_MF_DIRECT	GO:0044212~transcription regulatory region DNA binding	27	2	0.00459618	ENSG00000171056, ENSG00000102974, ENSG00000118260, ENSG00000100207, ENSG00000166949, ENSG00000117707, ENSG00000081189, ENSG00000112561, ENSG00000135100, ENSG00000178568, ENSG00000123411, ENSG00000184937, ENSG00000136574, ENSG00000132170, ENSG00000244405, ENSG00000232810, ENSG00000161405, ENSG00000068024, ENSG00000182158, ENSG00000025434, ENSG00000162367, ENSG00000108840, ENSG00000127152, ENSG0000…	1196	213	16881	1.78917	0.99624	0.310802	7.18561
UP_KEYWORDS	Repressor	55	4.07407	0.00464037	ENSG00000127616, ENSG00000160685, ENSG00000119596, ENSG00000053254, ENSG00000132274, ENSG00000086102, ENSG00000177311, ENSG00000124782, ENSG00000104447, ENSG00000010803, ENSG00000123411, ENSG00000178951, ENSG00000100030, ENSG00000108788, ENSG00000137776, ENSG00000136367, ENSG00000165119, ENSG00000138433, ENSG00000124160, ENSG00000155090, ENSG00000142599, ENSG00000127152, ENSG00000128573, ENSG0000…	1306	592	20581	1.46408	0.895212	0.0522931	6.45166
UP_SEQ_FEATURE	domain:EGF-like 5	9	0.666667	0.00470412	ENSG00000138798, ENSG00000146197, ENSG00000188107, ENSG00000136011, ENSG00000168477, ENSG00000145934, ENSG00000123384, ENSG00000010327, ENSG00000041982	1289	42	20063	3.33531	1	0.365119	8.28984
KEGG_PATHWAY	hsa05212:Pancreatic cancer	12	0.888889	0.00471914	ENSG00000117020, ENSG00000138798, ENSG00000147889, ENSG00000115415, ENSG00000105810, ENSG00000145675, ENSG00000132155, ENSG00000166949, ENSG00000100030, ENSG00000117461, ENSG00000136238, ENSG00000141736	479	65	6879	2.65129	0.725107	0.0570093	6.04004
GOTERM_MF_DIRECT	GO:0001077~transcriptional activator activity, RNA polymerase II core promoter proximal region sequence-specific binding	29	2.14815	0.00499863	ENSG00000138380, ENSG00000160685, ENSG00000091831, ENSG00000164330, ENSG00000118260, ENSG00000081189, ENSG00000169926, ENSG00000135100, ENSG00000153879, ENSG00000107807, ENSG00000108509, ENSG00000092067, ENSG00000147862, ENSG00000149948, ENSG00000171735, ENSG00000184937, ENSG00000173153, ENSG00000165119, ENSG00000069275, ENSG00000066336, ENSG00000182158, ENSG00000025434, ENSG00000196628, ENSG0000…	1196	236	16881	1.73441	0.997697	0.315862	7.79117
UP_KEYWORDS	Chromosome	40	2.96296	0.00506419	ENSG00000203760, ENSG00000102974, ENSG00000187475, ENSG00000158805, ENSG00000138092, ENSG00000118007, ENSG00000002822, ENSG00000129566, ENSG00000124635, ENSG00000102977, ENSG00000254093, ENSG00000066923, ENSG00000143476, ENSG00000177311, ENSG00000168298, ENSG00000197061, ENSG00000124383, ENSG00000141255, ENSG00000152253, ENSG00000137804, ENSG00000184357, ENSG00000116062, ENSG00000103510, ENSG0000…	1306	400	20581	1.57588	0.914768	0.0556557	7.02119
GOTERM_BP_DIRECT	GO:0007399~nervous system development	33	2.44444	0.00518617	ENSG00000127616, ENSG00000102466, ENSG00000250120, ENSG00000084674, ENSG00000081189, ENSG00000150672, ENSG00000204970, ENSG00000142192, ENSG00000149927, ENSG00000178568, ENSG00000166833, ENSG00000249158, ENSG00000150281, ENSG00000243232, ENSG00000248383, ENSG00000255408, ENSG00000101384, ENSG00000164199, ENSG00000171587, ENSG00000157168, ENSG00000204969, ENSG00000204965, ENSG00000068024, ENSG0000…	1162	287	16792	1.66161	1	0.554406	9.22048
INTERPRO	IPR027417:P-loop containing nucleoside triphosphate hydrolase	79	5.85185	0.00523406	ENSG00000127616, ENSG00000114268, ENSG00000130518, ENSG00000119596, ENSG00000157985, ENSG00000185480, ENSG00000100201, ENSG00000204410, ENSG00000198563, ENSG00000150672, ENSG00000185305, ENSG00000162040, ENSG00000198522, ENSG00000109832, ENSG00000204267, ENSG00000111540, ENSG00000154027, ENSG00000155085, ENSG00000166833, ENSG00000105926, ENSG00000122644, ENSG00000156502, ENSG00000165995, ENSG0000…	1233	879	18559	1.35279	0.999947	0.374093	8.56544
UP_SEQ_FEATURE	domain:EGF-like 8	7	0.518519	0.00523716	ENSG00000136011, ENSG00000168477, ENSG00000145934, ENSG00000123384, ENSG00000010327, ENSG00000101384, ENSG00000041982	1289	26	20063	4.19052	1	0.388976	9.18707
GOTERM_MF_DIRECT	GO:0005524~ATP binding	132	9.77778	0.00554803	ENSG00000114268, ENSG00000100201, ENSG00000204410, ENSG00000138031, ENSG00000141503, ENSG00000109832, ENSG00000204267, ENSG00000154027, ENSG00000160584, ENSG00000166833, ENSG00000204217, ENSG00000156502, ENSG00000123374, ENSG00000068120, ENSG00000071909, ENSG00000188322, ENSG00000009954, ENSG00000196296, ENSG00000112655, ENSG00000115216, ENSG00000095564, ENSG00000112742, ENSG00000187486, ENSG0000…	1196	1495	16881	1.24623	0.998821	0.327426	8.61185
KEGG_PATHWAY	hsa04713:Circadian entrainment	15	1.11111	0.00562541	ENSG00000118260, ENSG00000049246, ENSG00000078369, ENSG00000185532, ENSG00000173175, ENSG00000138031, ENSG00000096433, ENSG00000142875, ENSG00000100030, ENSG00000167083, ENSG00000134640, ENSG00000127928, ENSG00000154229, ENSG00000143933, ENSG00000100346	479	95	6879	2.26755	0.785634	0.0647671	7.16066
GOTERM_BP_DIRECT	GO:1900122~positive regulation of receptor binding	4	0.296296	0.00562634	ENSG00000100985, ENSG00000010704, ENSG00000115896, ENSG00000176697	1162	6	16792	9.63396	1	0.570297	9.96486
GOTERM_BP_DIRECT	GO:0010887~negative regulation of cholesterol storage	4	0.296296	0.00562634	ENSG00000186951, ENSG00000165029, ENSG00000025434, ENSG00000132170	1162	6	16792	9.63396	1	0.570297	9.96486
KEGG_PATHWAY	hsa04612:Antigen processing and presentation	13	0.962963	0.00576279	ENSG00000231925, ENSG00000080824, ENSG00000204267, ENSG00000204257, ENSG00000118260, ENSG00000232810, ENSG00000241106, ENSG00000204252, ENSG00000204388, ENSG00000170606, ENSG00000234745, ENSG00000204390, ENSG00000204642	479	76	6879	2.45652	0.793569	0.0636269	7.32945
KEGG_PATHWAY	hsa05205:Proteoglycans in cancer	25	1.85185	0.00579062	ENSG00000167244, ENSG00000132155, ENSG00000091831, ENSG00000062716, ENSG00000111186, ENSG00000100985, ENSG00000158186, ENSG00000026508, ENSG00000178568, ENSG00000142875, ENSG00000096433, ENSG00000100030, ENSG00000259207, ENSG00000141736, ENSG00000117020, ENSG00000145675, ENSG00000075624, ENSG00000179295, ENSG00000232810, ENSG00000134245, ENSG00000186298, ENSG00000117461, ENSG00000154229, ENSG0000…	479	200	6879	1.79515	0.795141	0.0614483	7.36361
SMART	SM00252:SH2	17	1.25926	0.00593754	ENSG00000182511, ENSG00000166888, ENSG00000178217, ENSG00000109684, ENSG00000145675, ENSG00000179295, ENSG00000111816, ENSG00000079308, ENSG00000106070, ENSG00000095585, ENSG00000113263, ENSG00000184557, ENSG00000178188, ENSG00000109111, ENSG00000117461, ENSG00000136573, ENSG00000167193	786	103	10057	2.11182	0.915031	0.460098	8.00903
GOTERM_BP_DIRECT	GO:0006338~chromatin remodeling	14	1.03704	0.00598084	ENSG00000127616, ENSG00000091831, ENSG00000198604, ENSG00000135100, ENSG00000068024, ENSG00000077080, ENSG00000163939, ENSG00000142599, ENSG00000049618, ENSG00000108840, ENSG00000010803, ENSG00000109111, ENSG00000171634, ENSG00000198900	1162	86	16792	2.35248	1	0.579356	10.5602
GOTERM_BP_DIRECT	GO:0006470~protein dephosphorylation	18	1.33333	0.00602602	ENSG00000011485, ENSG00000173482, ENSG00000138777, ENSG00000175826, ENSG00000060656, ENSG00000134242, ENSG00000166167, ENSG00000073711, ENSG00000186298, ENSG00000173281, ENSG00000141298, ENSG00000175215, ENSG00000169410, ENSG00000100330, ENSG00000164088, ENSG00000127947, ENSG00000163590, ENSG00000070159	1162	126	16792	2.06442	1	0.569343	10.6358
GOTERM_BP_DIRECT	GO:0060976~coronary vasculature development	7	0.518519	0.00610969	ENSG00000139174, ENSG00000049323, ENSG00000049192, ENSG00000079805, ENSG00000112655, ENSG00000107882, ENSG00000004399	1162	25	16792	4.04627	1	0.562073	10.7756
GOTERM_BP_DIRECT	GO:0030225~macrophage differentiation	6	0.444444	0.00628102	ENSG00000100985, ENSG00000198945, ENSG00000092067, ENSG00000182578, ENSG00000184371, ENSG00000066336	1162	18	16792	4.81698	1	0.560249	11.0613
UP_KEYWORDS	Carbohydrate metabolism	14	1.03704	0.00628642	ENSG00000068976, ENSG00000171105, ENSG00000167244, ENSG00000082701, ENSG00000165434, ENSG00000173281, ENSG00000161179, ENSG00000118804, ENSG00000171174, ENSG00000100994, ENSG00000084734, ENSG00000235376, ENSG00000187676, ENSG00000186298	1306	94	20581	2.34706	0.953044	0.0671513	8.64561
UP_SEQ_FEATURE	domain:EGF-like 6	9	0.666667	0.00630696	ENSG00000138798, ENSG00000146197, ENSG00000188107, ENSG00000136011, ENSG00000168477, ENSG00000145934, ENSG00000123384, ENSG00000010327, ENSG00000041982	1289	44	20063	3.1837	1	0.439175	10.9628
GOTERM_BP_DIRECT	GO:0071526~semaphorin-plexin signaling pathway	8	0.592593	0.00646275	ENSG00000187764, ENSG00000076356, ENSG00000138623, ENSG00000075213, ENSG00000004399, ENSG00000010319, ENSG00000136238, ENSG00000137872	1162	33	16792	3.50326	1	0.559117	11.3634
GOTERM_CC_DIRECT	GO:0014069~postsynaptic density	23	1.7037	0.0065061	ENSG00000187391, ENSG00000113742, ENSG00000169220, ENSG00000173406, ENSG00000130787, ENSG00000156395, ENSG00000077943, ENSG00000185046, ENSG00000164061, ENSG00000184588, ENSG00000103126, ENSG00000150672, ENSG00000160145, ENSG00000141503, ENSG00000082701, ENSG00000144283, ENSG00000132535, ENSG00000204217, ENSG00000079805, ENSG00000197959, ENSG00000075429, ENSG00000197555, ENSG00000137845	1232	184	18224	1.84903	0.983946	0.255565	9.25442
GOTERM_CC_DIRECT	GO:0005856~cytoskeleton	39	2.88889	0.0068474	ENSG00000160602, ENSG00000154783, ENSG00000138443, ENSG00000131018, ENSG00000159023, ENSG00000076604, ENSG00000186575, ENSG00000268861, ENSG00000091536, ENSG00000173166, ENSG00000159625, ENSG00000141298, ENSG00000144283, ENSG00000204991, ENSG00000100030, ENSG00000167617, ENSG00000181322, ENSG00000173402, ENSG00000127946, ENSG00000162614, ENSG00000075624, ENSG00000119326, ENSG00000130787, ENSG0000…	1232	371	18224	1.55498	0.987084	0.251702	9.7171
GOTERM_BP_DIRECT	GO:2000010~positive regulation of protein localization to cell surface	5	0.37037	0.00718002	ENSG00000103496, ENSG00000157168, ENSG00000101337, ENSG00000178568, ENSG00000232810	1162	12	16792	6.02123	1	0.586301	12.5464
KEGG_PATHWAY	hsa04014:Ras signaling pathway	27	2	0.00725476	ENSG00000171105, ENSG00000138798, ENSG00000117020, ENSG00000102466, ENSG00000169242, ENSG00000132155, ENSG00000145675, ENSG00000179295, ENSG00000078369, ENSG00000105550, ENSG00000033327, ENSG00000196712, ENSG00000155903, ENSG00000158186, ENSG00000111540, ENSG00000142875, ENSG00000117461, ENSG00000100030, ENSG00000089234, ENSG00000182578, ENSG00000167083, ENSG00000184371, ENSG00000184381, ENSG0000…	479	226	6879	1.71571	0.862999	0.0736032	9.14438
UP_KEYWORDS	Diabetes mellitus	12	0.888889	0.00742339	ENSG00000116127, ENSG00000171105, ENSG00000082701, ENSG00000145996, ENSG00000164756, ENSG00000053918, ENSG00000135100, ENSG00000148737, ENSG00000134242, ENSG00000187486, ENSG00000136573, ENSG00000132170	1306	75	20581	2.52141	0.97305	0.0771662	10.133
GOTERM_BP_DIRECT	GO:0070328~triglyceride homeostasis	7	0.518519	0.00748663	ENSG00000175445, ENSG00000267467, ENSG00000084734, ENSG00000224916, ENSG00000069667, ENSG00000234906, ENSG00000025434, ENSG00000087237	1162	26	16792	3.89064	1	0.590728	13.0475
INTERPRO	IPR015940:Ubiquitin-associated/translation elongation factor EF1B, N-terminal, eukaryote	9	0.666667	0.00767222	ENSG00000058056, ENSG00000160584, ENSG00000131023, ENSG00000154127, ENSG00000170145, ENSG00000072518, ENSG00000137073, ENSG00000075413, ENSG00000165006	1233	44	18559	3.0788	0.999999	0.481286	12.3151
UP_SEQ_FEATURE	domain:EGF-like 7	7	0.518519	0.00768026	ENSG00000188107, ENSG00000136011, ENSG00000168477, ENSG00000145934, ENSG00000123384, ENSG00000010327, ENSG00000041982	1289	28	20063	3.89119	1	0.49699	13.1943
UP_KEYWORDS	Autophagy	17	1.25926	0.00818189	ENSG00000132256, ENSG00000078804, ENSG00000112561, ENSG00000134242, ENSG00000164938, ENSG00000113734, ENSG00000196663, ENSG00000058056, ENSG00000175224, ENSG00000170296, ENSG00000110497, ENSG00000112977, ENSG00000118804, ENSG00000138069, ENSG00000040633, ENSG00000197548, ENSG00000140941	1306	130	20581	2.06077	0.981399	0.0829749	11.1127
SMART	SM00399:ZnF_C4	10	0.740741	0.00821162	ENSG00000196482, ENSG00000186951, ENSG00000091831, ENSG00000077092, ENSG00000151090, ENSG00000069667, ENSG00000164749, ENSG00000173153, ENSG00000025434, ENSG00000132170	786	46	10057	2.78156	0.967079	0.494764	10.9155
UP_SEQ_FEATURE	compositionally biased region:Poly-Val	8	0.592593	0.00832637	ENSG00000066084, ENSG00000250120, ENSG00000243232, ENSG00000248383, ENSG00000067141, ENSG00000239389, ENSG00000171735, ENSG00000198216	1289	37	20063	3.36536	1	0.516652	14.2257
GOTERM_CC_DIRECT	GO:0030424~axon	26	1.92593	0.00833091	ENSG00000164082, ENSG00000118260, ENSG00000164061, ENSG00000148795, ENSG00000174469, ENSG00000136999, ENSG00000141503, ENSG00000115415, ENSG00000137343, ENSG00000142192, ENSG00000103042, ENSG00000100030, ENSG00000136531, ENSG00000171587, ENSG00000175161, ENSG00000151914, ENSG00000132740, ENSG00000151835, ENSG00000196712, ENSG00000075213, ENSG00000126214, ENSG00000104435, ENSG00000197959, ENSG0000…	1232	222	18224	1.73242	0.994986	0.281775	11.7028
GOTERM_BP_DIRECT	GO:0030178~negative regulation of Wnt signaling pathway	10	0.740741	0.00867564	ENSG00000177374, ENSG00000108375, ENSG00000106070, ENSG00000183579, ENSG00000100281, ENSG00000103197, ENSG00000149948, ENSG00000123384, ENSG00000103126, ENSG00000155011	1162	52	16792	2.77903	1	0.634425	14.9652
GOTERM_CC_DIRECT	GO:0005813~centrosome	43	3.18519	0.00880767	ENSG00000116127, ENSG00000138175, ENSG00000130779, ENSG00000136813, ENSG00000153790, ENSG00000104728, ENSG00000169220, ENSG00000198876, ENSG00000111785, ENSG00000161180, ENSG00000186625, ENSG00000184588, ENSG00000002822, ENSG00000114302, ENSG00000143476, ENSG00000112877, ENSG00000133454, ENSG00000143207, ENSG00000100154, ENSG00000123411, ENSG00000142875, ENSG00000140463, ENSG00000122970, ENSG0000…	1232	426	18224	1.49311	0.996302	0.280651	12.3322
UP_SEQ_FEATURE	domain:EGF-like 3	12	0.888889	0.00895134	ENSG00000138798, ENSG00000188107, ENSG00000136011, ENSG00000168477, ENSG00000021645, ENSG00000120332, ENSG00000145934, ENSG00000148219, ENSG00000123384, ENSG00000010327, ENSG00000101384, ENSG00000041982	1289	76	20063	2.4576	1	0.533837	15.2124
KEGG_PATHWAY	hsa04010:MAPK signaling pathway	29	2.14815	0.00916014	ENSG00000138798, ENSG00000102466, ENSG00000132155, ENSG00000081189, ENSG00000198216, ENSG00000155903, ENSG00000158186, ENSG00000007402, ENSG00000142875, ENSG00000100030, ENSG00000091436, ENSG00000204388, ENSG00000075429, ENSG00000165995, ENSG00000167193, ENSG00000011485, ENSG00000168067, ENSG00000117020, ENSG00000182389, ENSG00000232810, ENSG00000105550, ENSG00000196712, ENSG00000204390, ENSG0000…	479	253	6879	1.64614	0.918914	0.0888484	11.4145
UP_SEQ_FEATURE	domain:WW 2	7	0.518519	0.00916856	ENSG00000187391, ENSG00000109920, ENSG00000052126, ENSG00000078747, ENSG00000166689, ENSG00000198742, ENSG00000159314	1289	29	20063	3.75702	1	0.534035	15.5528
UP_SEQ_FEATURE	domain:Bromo	7	0.518519	0.00916856	ENSG00000079263, ENSG00000127616, ENSG00000119778, ENSG00000009954, ENSG00000198604, ENSG00000166436, ENSG00000171634	1289	29	20063	3.75702	1	0.534035	15.5528
UP_SEQ_FEATURE	domain:WW 1	7	0.518519	0.00916856	ENSG00000187391, ENSG00000109920, ENSG00000052126, ENSG00000078747, ENSG00000166689, ENSG00000198742, ENSG00000159314	1289	29	20063	3.75702	1	0.534035	15.5528
GOTERM_BP_DIRECT	GO:0006357~regulation of transcription from RNA polymerase II promoter	45	3.33333	0.00919618	ENSG00000166888, ENSG00000171056, ENSG00000127616, ENSG00000118260, ENSG00000166949, ENSG00000107077, ENSG00000135100, ENSG00000112282, ENSG00000198218, ENSG00000077080, ENSG00000153879, ENSG00000164684, ENSG00000169925, ENSG00000082641, ENSG00000114861, ENSG00000108509, ENSG00000114126, ENSG00000197757, ENSG00000070061, ENSG00000128604, ENSG00000137776, ENSG00000118689, ENSG00000184937, ENSG0000…	1162	441	16792	1.47459	1	0.645591	15.792
KEGG_PATHWAY	hsa04520:Adherens junction	12	0.888889	0.00927514	ENSG00000171105, ENSG00000173482, ENSG00000075624, ENSG00000136153, ENSG00000166949, ENSG00000100030, ENSG00000148498, ENSG00000148737, ENSG00000130202, ENSG00000136238, ENSG00000141736, ENSG00000035403	479	71	6879	2.42724	0.921443	0.0868496	11.5498
GOTERM_BP_DIRECT	GO:0034372~very-low-density lipoprotein particle remodeling	4	0.296296	0.0093423	ENSG00000175445, ENSG00000224916, ENSG00000213398, ENSG00000234906, ENSG00000087237	1162	7	16792	8.25768	1	0.64134	16.0228
GOTERM_BP_DIRECT	GO:0019885~antigen processing and presentation of endogenous peptide antigen via MHC class I	4	0.296296	0.0093423	ENSG00000231925, ENSG00000204267, ENSG00000164307, ENSG00000164308	1162	7	16792	8.25768	1	0.64134	16.0228
GOTERM_CC_DIRECT	GO:0005925~focal adhesion	40	2.96296	0.00946452	ENSG00000100106, ENSG00000140945, ENSG00000126500, ENSG00000173546, ENSG00000197081, ENSG00000130202, ENSG00000114302, ENSG00000143207, ENSG00000026508, ENSG00000137343, ENSG00000100030, ENSG00000204388, ENSG00000173402, ENSG00000259207, ENSG00000127947, ENSG00000137809, ENSG00000137845, ENSG00000041982, ENSG00000182511, ENSG00000162614, ENSG00000130429, ENSG00000163466, ENSG00000075624, ENSG0000…	1232	391	18224	1.51327	0.997569	0.284247	13.1926
GOTERM_MF_DIRECT	GO:0001046~core promoter sequence-specific DNA binding	9	0.666667	0.00967091	ENSG00000155090, ENSG00000091831, ENSG00000140455, ENSG00000117707, ENSG00000081189, ENSG00000185591, ENSG00000069667, ENSG00000198900, ENSG00000132170	1196	43	16881	2.95421	0.999992	0.480217	14.5554
KEGG_PATHWAY	hsa05210:Colorectal cancer	11	0.814815	0.00972808	ENSG00000117020, ENSG00000116062, ENSG00000082701, ENSG00000145675, ENSG00000132155, ENSG00000166949, ENSG00000100030, ENSG00000117461, ENSG00000148737, ENSG00000103126, ENSG00000136238	479	62	6879	2.54795	0.930662	0.087919	12.0809
UP_KEYWORDS	Protein phosphatase	17	1.25926	0.0101077	ENSG00000011485, ENSG00000173482, ENSG00000179295, ENSG00000175826, ENSG00000060656, ENSG00000134242, ENSG00000186298, ENSG00000141298, ENSG00000154127, ENSG00000064655, ENSG00000175215, ENSG00000169410, ENSG00000100330, ENSG00000164088, ENSG00000127947, ENSG00000163590, ENSG00000070159	1306	133	20581	2.01428	0.992753	0.0995259	13.5557
KEGG_PATHWAY	hsa05220:Chronic myeloid leukemia	12	0.888889	0.0102854	ENSG00000117020, ENSG00000147889, ENSG00000105810, ENSG00000145675, ENSG00000132155, ENSG00000179295, ENSG00000085276, ENSG00000100030, ENSG00000117461, ENSG00000033327, ENSG00000167193, ENSG00000175029	479	72	6879	2.39353	0.94054	0.0897917	12.7303
GOTERM_BP_DIRECT	GO:0010507~negative regulation of autophagy	8	0.592593	0.0105449	ENSG00000187626, ENSG00000112977, ENSG00000103657, ENSG00000075151, ENSG00000134242, ENSG00000105538, ENSG00000132405, ENSG00000136574	1162	36	16792	3.21132	1	0.676191	17.8993
GOTERM_CC_DIRECT	GO:0045202~synapse	22	1.62963	0.0107346	ENSG00000091844, ENSG00000187391, ENSG00000113742, ENSG00000182389, ENSG00000164199, ENSG00000163466, ENSG00000171587, ENSG00000103496, ENSG00000124507, ENSG00000079689, ENSG00000145864, ENSG00000175920, ENSG00000175161, ENSG00000184144, ENSG00000150275, ENSG00000145934, ENSG00000142192, ENSG00000132535, ENSG00000177000, ENSG00000205726, ENSG00000089169, ENSG00000107295	1232	181	18224	1.79795	0.998921	0.302021	14.8339
SMART	SM00430:HOLI	10	0.740741	0.0108745	ENSG00000196482, ENSG00000186951, ENSG00000091831, ENSG00000077092, ENSG00000151090, ENSG00000069667, ENSG00000164749, ENSG00000173153, ENSG00000025434, ENSG00000132170	786	48	10057	2.66566	0.989184	0.529731	14.2104
UP_SEQ_FEATURE	binding site:ATP	51	3.77778	0.0110288	ENSG00000138696, ENSG00000154358, ENSG00000141503, ENSG00000155111, ENSG00000160584, ENSG00000204217, ENSG00000142875, ENSG00000100030, ENSG00000072518, ENSG00000116783, ENSG00000075413, ENSG00000071909, ENSG00000123374, ENSG00000117020, ENSG00000182511, ENSG00000188322, ENSG00000086015, ENSG00000112742, ENSG00000104936, ENSG00000131023, ENSG00000170145, ENSG00000137764, ENSG00000154229, ENSG0000…	1289	558	20063	1.42259	1	0.592838	18.4156
UP_SEQ_FEATURE	domain:DH	11	0.814815	0.0111165	ENSG00000066248, ENSG00000104728, ENSG00000120278, ENSG00000240771, ENSG00000154783, ENSG00000154358, ENSG00000104880, ENSG00000196155, ENSG00000135502, ENSG00000205726, ENSG00000268861, ENSG00000124126	1289	68	20063	2.51783	1	0.587535	18.5483
GOTERM_MF_DIRECT	GO:0031267~small GTPase binding	6	0.444444	0.0111588	ENSG00000132155, ENSG00000165029, ENSG00000114757, ENSG00000154783, ENSG00000103197, ENSG00000057608	1196	20	16881	4.23436	0.999999	0.511208	16.6099
UP_SEQ_FEATURE	domain:Fibronectin type-III 2	17	1.25926	0.0112789	ENSG00000173482, ENSG00000171105, ENSG00000081985, ENSG00000171587, ENSG00000134571, ENSG00000120332, ENSG00000060656, ENSG00000154358, ENSG00000166450, ENSG00000067141, ENSG00000185008, ENSG00000144857, ENSG00000184144, ENSG00000168477, ENSG00000149294, ENSG00000164694, ENSG00000041982	1289	133	20063	1.98948	1	0.584835	18.7934
INTERPRO	IPR000562:Fibronectin, type II, collagen-binding	5	0.37037	0.0112982	ENSG00000100985, ENSG00000248672, ENSG00000197081, ENSG00000153246, ENSG00000054219	1233	14	18559	5.37568	1	0.603981	17.6248
UP_SEQ_FEATURE	domain:EGF-like 2	13	0.962963	0.0113001	ENSG00000188107, ENSG00000136011, ENSG00000168477, ENSG00000021645, ENSG00000049323, ENSG00000120332, ENSG00000148219, ENSG00000145934, ENSG00000174469, ENSG00000010327, ENSG00000101384, ENSG00000164161, ENSG00000041982	1289	89	20063	2.27351	1	0.577685	18.8254
GOTERM_CC_DIRECT	GO:0030426~growth cone	16	1.18519	0.011371	ENSG00000066248, ENSG00000171587, ENSG00000095397, ENSG00000132740, ENSG00000082701, ENSG00000187672, ENSG00000145934, ENSG00000126214, ENSG00000184226, ENSG00000104435, ENSG00000079805, ENSG00000254221, ENSG00000116641, ENSG00000143933, ENSG00000124126, ENSG00000247596	1232	116	18224	2.0403	0.999282	0.303686	15.6454
UP_KEYWORDS	Microtubule	29	2.14815	0.0115058	ENSG00000130779, ENSG00000156232, ENSG00000169220, ENSG00000039139, ENSG00000186625, ENSG00000138160, ENSG00000088325, ENSG00000123416, ENSG00000137804, ENSG00000138100, ENSG00000187775, ENSG00000151914, ENSG00000062725, ENSG00000214595, ENSG00000159713, ENSG00000145029, ENSG00000127603, ENSG00000107816, ENSG00000137177, ENSG00000197653, ENSG00000167566, ENSG00000170296, ENSG00000126214, ENSG0000…	1306	280	20581	1.63216	0.996349	0.110353	15.2899
UP_KEYWORDS	Motor protein	17	1.25926	0.0115794	ENSG00000187775, ENSG00000039139, ENSG00000091536, ENSG00000196586, ENSG00000066933, ENSG00000170615, ENSG00000137177, ENSG00000133454, ENSG00000197653, ENSG00000041515, ENSG00000126214, ENSG00000138160, ENSG00000186638, ENSG00000079805, ENSG00000197959, ENSG00000141200, ENSG00000071909	1306	135	20581	1.98444	0.996478	0.108885	15.3803
UP_SEQ_FEATURE	chain:Tumor necrosis factor ligand superfamily member 13	3	0.222222	0.0118271	ENSG00000239697, ENSG00000248871, ENSG00000161955	1289	3	20063	15.5648	1	0.586725	19.6158
UP_SEQ_FEATURE	chain:Tumor necrosis factor ligand superfamily member 12, membrane form	3	0.222222	0.0118271	ENSG00000239697, ENSG00000248871, ENSG00000161955	1289	3	20063	15.5648	1	0.586725	19.6158
UP_SEQ_FEATURE	chain:Tumor necrosis factor ligand superfamily member 12, secreted form	3	0.222222	0.0118271	ENSG00000239697, ENSG00000248871, ENSG00000161955	1289	3	20063	15.5648	1	0.586725	19.6158
UP_SEQ_FEATURE	domain:Fibronectin type-III 1	17	1.25926	0.0120694	ENSG00000173482, ENSG00000171105, ENSG00000081985, ENSG00000171587, ENSG00000134571, ENSG00000120332, ENSG00000060656, ENSG00000154358, ENSG00000166450, ENSG00000067141, ENSG00000185008, ENSG00000144857, ENSG00000184144, ENSG00000168477, ENSG00000149294, ENSG00000164694, ENSG00000041982	1289	134	20063	1.97464	1	0.586648	19.9769
GOTERM_MF_DIRECT	GO:0003682~chromatin binding	41	3.03704	0.0120722	ENSG00000084676, ENSG00000137090, ENSG00000091831, ENSG00000007545, ENSG00000108312, ENSG00000081189, ENSG00000118007, ENSG00000169925, ENSG00000114861, ENSG00000108509, ENSG00000141376, ENSG00000104447, ENSG00000174371, ENSG00000131944, ENSG00000136574, ENSG00000164442, ENSG00000132170, ENSG00000116062, ENSG00000119778, ENSG00000069275, ENSG00000095787, ENSG00000009954, ENSG00000157933, ENSG0000…	1196	391	16881	1.48004	1	0.520986	17.8479
KEGG_PATHWAY	hsa05131:Shigellosis	11	0.814815	0.0121089	ENSG00000130429, ENSG00000163466, ENSG00000026508, ENSG00000075624, ENSG00000155849, ENSG00000100030, ENSG00000241685, ENSG00000167193, ENSG00000166167, ENSG00000136238, ENSG00000035403	479	64	6879	2.46833	0.96406	0.101732	14.8245
GOTERM_BP_DIRECT	GO:0006629~lipid metabolic process	20	1.48148	0.0121261	ENSG00000116127, ENSG00000131748, ENSG00000221968, ENSG00000175445, ENSG00000267467, ENSG00000213398, ENSG00000115896, ENSG00000134824, ENSG00000234906, ENSG00000153814, ENSG00000186951, ENSG00000103066, ENSG00000112763, ENSG00000100979, ENSG00000173599, ENSG00000224916, ENSG00000184381, ENSG00000164535, ENSG00000161714, ENSG00000172572, ENSG00000132170	1162	157	16792	1.84088	1	0.717602	20.3061
UP_KEYWORDS	Zinc-finger	137	10.1481	0.0121263	ENSG00000160685, ENSG00000164330, ENSG00000154783, ENSG00000100207, ENSG00000157985, ENSG00000107077, ENSG00000164663, ENSG00000069667, ENSG00000166436, ENSG00000178809, ENSG00000086102, ENSG00000177311, ENSG00000143207, ENSG00000124782, ENSG00000104447, ENSG00000181722, ENSG00000168612, ENSG00000178951, ENSG00000100330, ENSG00000184937, ENSG00000138100, ENSG00000136367, ENSG00000106785, ENSG0000…	1306	1781	20581	1.21222	0.997307	0.11161	16.0491
BIOCARTA	h_nfatPathway:NFAT and Hypertrophy of the heart (Transcription in the broken heart)	12	0.888889	0.0122074	ENSG00000082701, ENSG00000180210, ENSG00000145675, ENSG00000132155, ENSG00000142875, ENSG00000100030, ENSG00000150281, ENSG00000081189, ENSG00000136574, ENSG00000143933, ENSG00000113070, ENSG00000114302	159	54	1625	2.27114	0.95743	0.793676	14.8073
INTERPRO	IPR011011:Zinc finger, FYVE/PHD-type	18	1.33333	0.0122469	ENSG00000154783, ENSG00000009954, ENSG00000164061, ENSG00000198604, ENSG00000165861, ENSG00000107077, ENSG00000166436, ENSG00000079263, ENSG00000078403, ENSG00000204991, ENSG00000197724, ENSG00000025293, ENSG00000115020, ENSG00000040633, ENSG00000100330, ENSG00000119403, ENSG00000089169, ENSG00000171634	1233	141	18559	1.92152	1	0.618138	18.9632
GOTERM_MF_DIRECT	GO:0008013~beta-catenin binding	13	0.962963	0.0124178	ENSG00000091831, ENSG00000060656, ENSG00000166949, ENSG00000107882, ENSG00000069667, ENSG00000103126, ENSG00000166167, ENSG00000082701, ENSG00000148737, ENSG00000118689, ENSG00000107104, ENSG00000132510, ENSG00000035403	1196	82	16881	2.23767	1	0.513817	18.3119
GOTERM_CC_DIRECT	GO:0005886~plasma membrane	312	23.1111	0.0124931	ENSG00000164082, ENSG00000055955, ENSG00000110075, ENSG00000171051, ENSG00000173890, ENSG00000112394, ENSG00000127928, ENSG00000165995, ENSG00000161714, ENSG00000146477, ENSG00000117118, ENSG00000145675, ENSG00000120306, ENSG00000198720, ENSG00000171049, ENSG00000187871, ENSG00000253485, ENSG00000175003, ENSG00000084453, ENSG00000184226, ENSG00000205213, ENSG00000010310, ENSG00000053918, ENSG0000…	1232	4121	18224	1.11991	0.99965	0.31542	17.0586
GOTERM_BP_DIRECT	GO:0030307~positive regulation of cell growth	13	0.962963	0.0125378	ENSG00000180210, ENSG00000157168, ENSG00000119401, ENSG00000204385, ENSG00000151320, ENSG00000150722, ENSG00000105707, ENSG00000184357, ENSG00000156502, ENSG00000137764, ENSG00000141736, ENSG00000113070, ENSG00000137845	1162	84	16792	2.23646	1	0.720556	20.9218
OMIM_DISEASE	125853~Diabetes mellitus, type 2, susceptibility to	3	0.222222	0.0125497	ENSG00000148737, ENSG00000134640, ENSG00000187486	315	3	4740	15.0476	0.998962	0.998962	16.8081
KEGG_PATHWAY	hsa04666:Fc gamma R-mediated phagocytosis	13	0.962963	0.0126976	ENSG00000117020, ENSG00000130429, ENSG00000163466, ENSG00000132155, ENSG00000145675, ENSG00000107242, ENSG00000100030, ENSG00000117461, ENSG00000241685, ENSG00000033327, ENSG00000154229, ENSG00000136238, ENSG00000167193	479	84	6879	2.22256	0.969458	0.103288	15.4906
UP_SEQ_FEATURE	domain:Sema	7	0.518519	0.0127425	ENSG00000187764, ENSG00000076356, ENSG00000138623, ENSG00000075213, ENSG00000004399, ENSG00000010319, ENSG00000137872	1289	31	20063	3.51463	1	0.599235	20.9716
UP_KEYWORDS	Biological rhythms	16	1.18519	0.0127696	ENSG00000049246, ENSG00000118260, ENSG00000117707, ENSG00000108557, ENSG00000069667, ENSG00000166167, ENSG00000186298, ENSG00000155090, ENSG00000082701, ENSG00000186951, ENSG00000133794, ENSG00000205213, ENSG00000185591, ENSG00000121671, ENSG00000198900, ENSG00000132170	1306	125	20581	2.01713	0.998037	0.115045	16.8296
KEGG_PATHWAY	hsa04022:cGMP-PKG signaling pathway	20	1.48148	0.0129853	ENSG00000171105, ENSG00000117020, ENSG00000101306, ENSG00000132155, ENSG00000118260, ENSG00000183023, ENSG00000196296, ENSG00000185532, ENSG00000081189, ENSG00000182158, ENSG00000173175, ENSG00000138031, ENSG00000186298, ENSG00000043591, ENSG00000096433, ENSG00000213676, ENSG00000100030, ENSG00000136574, ENSG00000143933, ENSG00000172572	479	158	6879	1.81787	0.971793	0.102487	15.8143
GOTERM_BP_DIRECT	GO:0001678~cellular glucose homeostasis	5	0.37037	0.0129948	ENSG00000156515, ENSG00000145675, ENSG00000069275, ENSG00000084734, ENSG00000156510	1162	14	16792	5.16105	1	0.72459	21.5999
GOTERM_BP_DIRECT	GO:0022011~myelination in peripheral nervous system	5	0.37037	0.0129948	ENSG00000104728, ENSG00000157933, ENSG00000148498, ENSG00000173402, ENSG00000196712	1162	14	16792	5.16105	1	0.72459	21.5999
GOTERM_BP_DIRECT	GO:0031529~ruffle organization	5	0.37037	0.0129948	ENSG00000107679, ENSG00000182578, ENSG00000079691, ENSG00000140416, ENSG00000136238	1162	14	16792	5.16105	1	0.72459	21.5999
GOTERM_BP_DIRECT	GO:0048009~insulin-like growth factor receptor signaling pathway	5	0.37037	0.0129948	ENSG00000145675, ENSG00000204120, ENSG00000106070, ENSG00000103197, ENSG00000197081	1162	14	16792	5.16105	1	0.72459	21.5999
UP_SEQ_FEATURE	domain:EGF-like 14	5	0.37037	0.0130359	ENSG00000136011, ENSG00000168477, ENSG00000123384, ENSG00000010327, ENSG00000041982	1289	15	20063	5.18826	1	0.600374	21.4014
GOTERM_CC_DIRECT	GO:1990712~HFE-transferrin receptor complex	4	0.296296	0.0133117	ENSG00000010704, ENSG00000138696, ENSG00000106327, ENSG00000091513	1232	8	18224	7.3961	0.999793	0.319948	18.0756
UP_KEYWORDS	Lipid-binding	23	1.7037	0.0135679	ENSG00000182511, ENSG00000011485, ENSG00000131748, ENSG00000107679, ENSG00000143457, ENSG00000124507, ENSG00000091831, ENSG00000071189, ENSG00000175920, ENSG00000002919, ENSG00000159199, ENSG00000196712, ENSG00000006025, ENSG00000186951, ENSG00000163618, ENSG00000148498, ENSG00000072518, ENSG00000154217, ENSG00000107566, ENSG00000089169, ENSG00000140600, ENSG00000090975, ENSG00000107295	1306	209	20581	1.73422	0.998674	0.11963	17.7888
GOTERM_BP_DIRECT	GO:0044027~hypermethylation of CpG island	3	0.222222	0.0136701	ENSG00000082701, ENSG00000119772, ENSG00000066336	1162	3	16792	14.4509	1	0.734107	22.5919
GOTERM_BP_DIRECT	GO:1902731~negative regulation of chondrocyte proliferation	3	0.222222	0.0136701	ENSG00000138696, ENSG00000204217, ENSG00000136999	1162	3	16792	14.4509	1	0.734107	22.5919
KEGG_PATHWAY	hsa04727:GABAergic synapse	13	0.962963	0.0138871	ENSG00000078369, ENSG00000145864, ENSG00000115896, ENSG00000173175, ENSG00000138031, ENSG00000170296, ENSG00000142875, ENSG00000135423, ENSG00000167083, ENSG00000136928, ENSG00000127928, ENSG00000115419, ENSG00000154229	479	85	6879	2.19641	0.978023	0.106212	16.8218
UP_SEQ_FEATURE	short sequence motif:Nuclear localization signal	34	2.51852	0.0139274	ENSG00000151151, ENSG00000049246, ENSG00000100207, ENSG00000258366, ENSG00000132793, ENSG00000108557, ENSG00000135100, ENSG00000132274, ENSG00000161956, ENSG00000143476, ENSG00000109832, ENSG00000108509, ENSG00000114126, ENSG00000148296, ENSG00000141279, ENSG00000171735, ENSG00000142546, ENSG00000118689, ENSG00000091640, ENSG00000213533, ENSG00000138433, ENSG00000095564, ENSG00000132740, ENSG0000…	1289	344	20063	1.53838	1	0.617696	22.6942
GOTERM_BP_DIRECT	GO:0030522~intracellular receptor signaling pathway	8	0.592593	0.0141425	ENSG00000084676, ENSG00000186951, ENSG00000151090, ENSG00000069667, ENSG00000143437, ENSG00000164749, ENSG00000173153, ENSG00000025434	1162	38	16792	3.0423	1	0.737863	23.2787
KEGG_PATHWAY	hsa04923:Regulation of lipolysis in adipocytes	10	0.740741	0.0141735	ENSG00000117020, ENSG00000171105, ENSG00000145675, ENSG00000043591, ENSG00000142875, ENSG00000185532, ENSG00000117461, ENSG00000050628, ENSG00000138031, ENSG00000173175	479	56	6879	2.56449	0.979698	0.105369	17.1394
GOTERM_BP_DIRECT	GO:0016584~nucleosome positioning	4	0.296296	0.0141857	ENSG00000102974, ENSG00000168298, ENSG00000006712, ENSG00000124575	1162	8	16792	7.22547	1	0.73085	23.3413
GOTERM_BP_DIRECT	GO:2000020~positive regulation of male gonad development	4	0.296296	0.0141857	ENSG00000075213, ENSG00000137090, ENSG00000184937, ENSG00000164442	1162	8	16792	7.22547	1	0.73085	23.3413
GOTERM_BP_DIRECT	GO:0001934~positive regulation of protein phosphorylation	17	1.25926	0.0142183	ENSG00000171105, ENSG00000187764, ENSG00000167244, ENSG00000180210, ENSG00000232810, ENSG00000112576, ENSG00000103126, ENSG00000108950, ENSG00000100985, ENSG00000178568, ENSG00000089248, ENSG00000182578, ENSG00000184381, ENSG00000259207, ENSG00000141736, ENSG00000136238, ENSG00000183765	1162	127	16792	1.93438	1	0.723704	23.3884
GOTERM_MF_DIRECT	GO:0035663~Toll-like receptor 2 binding	3	0.222222	0.014314	ENSG00000150455, ENSG00000174130, ENSG00000174125	1196	3	16881	14.1145	1	0.548089	20.814
INTERPRO	IPR001965:Zinc finger, PHD-type	13	0.962963	0.0144168	ENSG00000079263, ENSG00000078403, ENSG00000197724, ENSG00000025293, ENSG00000100207, ENSG00000009954, ENSG00000040633, ENSG00000198604, ENSG00000107077, ENSG00000108557, ENSG00000119403, ENSG00000166436, ENSG00000171634	1233	89	18559	2.19859	1	0.663491	21.9479
GOTERM_MF_DIRECT	GO:0005164~tumor necrosis factor receptor binding	7	0.518519	0.0144258	ENSG00000115415, ENSG00000232810, ENSG00000076604, ENSG00000158019, ENSG00000239697, ENSG00000226979, ENSG00000161955	1196	29	16881	3.40696	1	0.534999	20.9593
GOTERM_CC_DIRECT	GO:0030017~sarcomere	8	0.592593	0.0144398	ENSG00000101306, ENSG00000133454, ENSG00000134571, ENSG00000240771, ENSG00000163431, ENSG00000131018, ENSG00000140416, ENSG00000143933	1232	39	18224	3.0343	0.9999	0.329885	19.4582
INTERPRO	IPR000679:Zinc finger, GATA-type	5	0.37037	0.0146106	ENSG00000142599, ENSG00000104447, ENSG00000167491, ENSG00000136574, ENSG00000143614	1233	15	18559	5.0173	1	0.654037	22.2094
UP_KEYWORDS	Epilepsy	16	1.18519	0.0146258	ENSG00000182389, ENSG00000136531, ENSG00000164904, ENSG00000081189, ENSG00000151348, ENSG00000143473, ENSG00000174469, ENSG00000184144, ENSG00000196628, ENSG00000139174, ENSG00000148842, ENSG00000198198, ENSG00000116641, ENSG00000158445, ENSG00000197563, ENSG00000108433	1306	127	20581	1.98536	0.999212	0.126134	19.044
INTERPRO	IPR001627:Semaphorin/CD100 antigen	7	0.518519	0.014848	ENSG00000187764, ENSG00000076356, ENSG00000138623, ENSG00000075213, ENSG00000004399, ENSG00000010319, ENSG00000137872	1233	31	18559	3.39882	1	0.646135	22.5285
GOTERM_BP_DIRECT	GO:0021915~neural tube development	7	0.518519	0.0152572	ENSG00000185650, ENSG00000076356, ENSG00000110497, ENSG00000118762, ENSG00000128918, ENSG00000117707, ENSG00000196712	1162	30	16792	3.37189	1	0.741012	24.8766
GOTERM_BP_DIRECT	GO:0002474~antigen processing and presentation of peptide antigen via MHC class I	7	0.518519	0.0152572	ENSG00000231925, ENSG00000010704, ENSG00000204267, ENSG00000164307, ENSG00000234745, ENSG00000164308, ENSG00000204642	1162	30	16792	3.37189	1	0.741012	24.8766
GOTERM_BP_DIRECT	GO:0006611~protein export from nucleus	7	0.518519	0.0152572	ENSG00000102898, ENSG00000204536, ENSG00000082701, ENSG00000204764, ENSG00000124207, ENSG00000198742, ENSG00000187446	1162	30	16792	3.37189	1	0.741012	24.8766
GOTERM_BP_DIRECT	GO:0043401~steroid hormone mediated signaling pathway	10	0.740741	0.0156027	ENSG00000196482, ENSG00000186951, ENSG00000091831, ENSG00000077092, ENSG00000151090, ENSG00000069667, ENSG00000164749, ENSG00000173153, ENSG00000025434, ENSG00000132170	1162	57	16792	2.53525	1	0.741384	25.3655
GOTERM_MF_DIRECT	GO:0003707~steroid hormone receptor activity	10	0.740741	0.0160939	ENSG00000196482, ENSG00000186951, ENSG00000091831, ENSG00000077092, ENSG00000151090, ENSG00000069667, ENSG00000164749, ENSG00000173153, ENSG00000025434, ENSG00000132170	1196	56	16881	2.52046	1	0.559284	23.0971
UP_SEQ_FEATURE	region of interest:Alpha-2	5	0.37037	0.016514	ENSG00000010704, ENSG00000204257, ENSG00000204252, ENSG00000234745, ENSG00000204642	1289	16	20063	4.86399	1	0.673745	26.3324
UP_SEQ_FEATURE	region of interest:Alpha-1	5	0.37037	0.016514	ENSG00000010704, ENSG00000204257, ENSG00000204252, ENSG00000234745, ENSG00000204642	1289	16	20063	4.86399	1	0.673745	26.3324
KEGG_PATHWAY	hsa04012:ErbB signaling pathway	13	0.962963	0.0165189	ENSG00000138798, ENSG00000117020, ENSG00000132155, ENSG00000145675, ENSG00000157168, ENSG00000082701, ENSG00000178568, ENSG00000100030, ENSG00000117461, ENSG00000154229, ENSG00000141736, ENSG00000113070, ENSG00000167193	479	87	6879	2.14592	0.989404	0.118662	19.6985
KEGG_PATHWAY	hsa04914:Progesterone-mediated oocyte maturation	13	0.962963	0.0165189	ENSG00000113742, ENSG00000117020, ENSG00000080824, ENSG00000132155, ENSG00000145675, ENSG00000163806, ENSG00000173175, ENSG00000138031, ENSG00000002822, ENSG00000142875, ENSG00000117461, ENSG00000100030, ENSG00000123374	479	87	6879	2.14592	0.989404	0.118662	19.6985
UP_SEQ_FEATURE	domain:EGF-like 16	4	0.296296	0.0165464	ENSG00000136011, ENSG00000168477, ENSG00000123384, ENSG00000010327	1289	9	20063	6.91768	1	0.667631	26.3769
UP_KEYWORDS	Cell junction	58	4.2963	0.0165908	ENSG00000113742, ENSG00000164082, ENSG00000169220, ENSG00000126500, ENSG00000145864, ENSG00000076604, ENSG00000150672, ENSG00000141503, ENSG00000255529, ENSG00000145451, ENSG00000149927, ENSG00000182511, ENSG00000162614, ENSG00000163466, ENSG00000165119, ENSG00000169756, ENSG00000112655, ENSG00000151914, ENSG00000187672, ENSG00000137878, ENSG00000248905, ENSG00000089169, ENSG00000152128, ENSG0000…	1306	675	20581	1.35409	0.999701	0.139516	21.3283
UP_KEYWORDS	Transport	149	11.037	0.0168859	ENSG00000064419, ENSG00000183023, ENSG00000157985, ENSG00000145864, ENSG00000197081, ENSG00000110074, ENSG00000002919, ENSG00000138246, ENSG00000138190, ENSG00000134824, ENSG00000234906, ENSG00000165006, ENSG00000100478, ENSG00000151779, ENSG00000109832, ENSG00000007402, ENSG00000204267, ENSG00000112394, ENSG00000145451, ENSG00000109111, ENSG00000154217, ENSG00000064651, ENSG00000140463, ENSG0000…	1306	1978	20581	1.18709	0.999741	0.139442	21.6661
GOTERM_CC_DIRECT	GO:0035327~transcriptionally active chromatin	6	0.444444	0.0168874	ENSG00000141376, ENSG00000072364, ENSG00000091831, ENSG00000109111, ENSG00000117115, ENSG00000171824	1232	23	18224	3.85884	0.999979	0.361867	22.3832
UP_KEYWORDS	ANK repeat	27	2	0.0173056	ENSG00000089091, ENSG00000204498, ENSG00000259030, ENSG00000185046, ENSG00000157985, ENSG00000064999, ENSG00000168016, ENSG00000147889, ENSG00000108509, ENSG00000041515, ENSG00000171735, ENSG00000135423, ENSG00000116783, ENSG00000115419, ENSG00000153064, ENSG00000270898, ENSG00000149091, ENSG00000198720, ENSG00000204371, ENSG00000167522, ENSG00000019995, ENSG00000115239, ENSG00000001629, ENSG0000…	1306	264	20581	1.6117	0.99979	0.140316	22.1442
GOTERM_BP_DIRECT	GO:1990090~cellular response to nerve growth factor stimulus	7	0.518519	0.0178418	ENSG00000187391, ENSG00000142192, ENSG00000118260, ENSG00000104435, ENSG00000111737, ENSG00000118689, ENSG00000171634	1162	31	16792	3.26312	1	0.780409	28.4613
KEGG_PATHWAY	hsa05215:Prostate cancer	13	0.962963	0.017968	ENSG00000138798, ENSG00000117020, ENSG00000080824, ENSG00000132155, ENSG00000145675, ENSG00000118260, ENSG00000182158, ENSG00000082701, ENSG00000117461, ENSG00000100030, ENSG00000148737, ENSG00000141736, ENSG00000123374	479	88	6879	2.12154	0.992916	0.125218	21.243
INTERPRO	IPR005819:Histone H5	4	0.296296	0.0181086	ENSG00000168298, ENSG00000187475, ENSG00000184357, ENSG00000124575	1233	9	18559	6.68974	1	0.705873	26.7895
KEGG_PATHWAY	hsa05100:Bacterial invasion of epithelial cells	12	0.888889	0.0182225	ENSG00000130429, ENSG00000163466, ENSG00000145675, ENSG00000075624, ENSG00000155849, ENSG00000117461, ENSG00000241685, ENSG00000079805, ENSG00000197959, ENSG00000167193, ENSG00000136238, ENSG00000035403	479	78	6879	2.20941	0.9934	0.123766	21.5114
KEGG_PATHWAY	hsa05410:Hypertrophic cardiomyopathy (HCM)	12	0.888889	0.0182225	ENSG00000182389, ENSG00000007402, ENSG00000075624, ENSG00000134571, ENSG00000077943, ENSG00000232810, ENSG00000173402, ENSG00000140416, ENSG00000259207, ENSG00000075429, ENSG00000165995, ENSG00000137809	479	78	6879	2.20941	0.9934	0.123766	21.5114
GOTERM_BP_DIRECT	GO:0042752~regulation of circadian rhythm	9	0.666667	0.0182291	ENSG00000155090, ENSG00000186951, ENSG00000118260, ENSG00000117707, ENSG00000121671, ENSG00000166167, ENSG00000025434, ENSG00000132170, ENSG00000186298	1162	49	16792	2.65426	1	0.78076	28.9843
INTERPRO	IPR000219:Dbl homology (DH) domain	11	0.814815	0.0183633	ENSG00000066248, ENSG00000104728, ENSG00000120278, ENSG00000240771, ENSG00000154783, ENSG00000154358, ENSG00000104880, ENSG00000196155, ENSG00000205726, ENSG00000268861, ENSG00000124126, ENSG00000160145	1233	71	18559	2.33199	1	0.698298	27.1127
GOTERM_BP_DIRECT	GO:0090263~positive regulation of canonical Wnt signaling pathway	16	1.18519	0.018405	ENSG00000095261, ENSG00000115464, ENSG00000175826, ENSG00000146374, ENSG00000205220, ENSG00000150764, ENSG00000103126, ENSG00000073711, ENSG00000204264, ENSG00000134245, ENSG00000165916, ENSG00000133794, ENSG00000205213, ENSG00000155011, ENSG00000110801, ENSG00000107854	1162	120	16792	1.92679	1	0.777253	29.2207
KEGG_PATHWAY	hsa05030:Cocaine addiction	9	0.666667	0.0185012	ENSG00000164082, ENSG00000132535, ENSG00000118260, ENSG00000142875, ENSG00000213676, ENSG00000173175, ENSG00000182158, ENSG00000131771, ENSG00000176697	479	49	6879	2.63777	0.993892	0.122538	21.8043
GOTERM_BP_DIRECT	GO:0030316~osteoclast differentiation	6	0.444444	0.0185119	ENSG00000114861, ENSG00000004948, ENSG00000232810, ENSG00000182578, ENSG00000184371, ENSG00000033327	1162	23	16792	3.76981	1	0.772568	29.364
GOTERM_BP_DIRECT	GO:0045184~establishment of protein localization	8	0.592593	0.0185404	ENSG00000159753, ENSG00000107679, ENSG00000132535, ENSG00000077943, ENSG00000171444, ENSG00000169756, ENSG00000095397, ENSG00000186862	1162	40	16792	2.89019	1	0.766527	29.4022
SMART	SM00382:AAA	19	1.40741	0.0185865	ENSG00000182185, ENSG00000073734, ENSG00000119778, ENSG00000118777, ENSG00000186625, ENSG00000039139, ENSG00000179869, ENSG00000161204, ENSG00000132740, ENSG00000198522, ENSG00000172350, ENSG00000165916, ENSG00000115947, ENSG00000204267, ENSG00000197653, ENSG00000165029, ENSG00000155085, ENSG00000166833, ENSG00000166508	786	136	10057	1.78756	0.999577	0.67031	23.1254
INTERPRO	IPR001452:Src homology-3 domain	24	1.77778	0.0187599	ENSG00000066248, ENSG00000182389, ENSG00000145675, ENSG00000124507, ENSG00000111816, ENSG00000138443, ENSG00000154358, ENSG00000088538, ENSG00000091536, ENSG00000150672, ENSG00000113263, ENSG00000160145, ENSG00000033170, ENSG00000154127, ENSG00000141293, ENSG00000132535, ENSG00000105926, ENSG00000205726, ENSG00000159314, ENSG00000165995, ENSG00000136573, ENSG00000140600, ENSG00000167193, ENSG0000…	1233	218	18559	1.65709	1	0.693836	27.6137
BIOCARTA	h_her2Pathway:Role of ERBB2 in Signal Transduction and Oncology	7	0.518519	0.0191163	ENSG00000145675, ENSG00000132155, ENSG00000091831, ENSG00000178568, ENSG00000100030, ENSG00000160712, ENSG00000141736	159	23	1625	3.11047	0.99299	0.808618	22.2625
GOTERM_MF_DIRECT	GO:0030674~protein binding, bridging	12	0.888889	0.0192471	ENSG00000150455, ENSG00000121552, ENSG00000044459, ENSG00000132256, ENSG00000204248, ENSG00000126500, ENSG00000082293, ENSG00000151474, ENSG00000169372, ENSG00000167491, ENSG00000132274, ENSG00000073711	1196	77	16881	2.19967	1	0.610229	26.9908
UP_KEYWORDS	Synapse	34	2.51852	0.0193467	ENSG00000113742, ENSG00000164082, ENSG00000149403, ENSG00000169220, ENSG00000164061, ENSG00000185046, ENSG00000145864, ENSG00000175920, ENSG00000150672, ENSG00000141503, ENSG00000149927, ENSG00000145451, ENSG00000145934, ENSG00000163618, ENSG00000173402, ENSG00000205726, ENSG00000075429, ENSG00000091844, ENSG00000187391, ENSG00000163466, ENSG00000171587, ENSG00000124507, ENSG00000175161, ENSG0000…	1306	357	20581	1.50084	0.999923	0.153149	24.4311
GOTERM_CC_DIRECT	GO:0030673~axolemma	5	0.37037	0.0195836	ENSG00000157168, ENSG00000185008, ENSG00000143473, ENSG00000174469, ENSG00000187486	1232	16	18224	4.62256	0.999996	0.39394	25.4905
SMART	SM00059:FN2	5	0.37037	0.0195844	ENSG00000100985, ENSG00000248672, ENSG00000197081, ENSG00000153246, ENSG00000054219	786	14	10057	4.5697	0.999722	0.640683	24.2139
INTERPRO	IPR003961:Fibronectin, type III	23	1.7037	0.019643	ENSG00000173482, ENSG00000171105, ENSG00000081985, ENSG00000171587, ENSG00000120332, ENSG00000134571, ENSG00000060656, ENSG00000154358, ENSG00000126500, ENSG00000160712, ENSG00000166450, ENSG00000116183, ENSG00000067141, ENSG00000144857, ENSG00000185008, ENSG00000221986, ENSG00000160145, ENSG00000184144, ENSG00000168477, ENSG00000149294, ENSG00000148219, ENSG00000164694, ENSG00000041982	1233	207	18559	1.67243	1	0.698779	28.7173
UP_SEQ_FEATURE	metal ion-binding site:Manganese	7	0.518519	0.0197753	ENSG00000011485, ENSG00000173599, ENSG00000164088, ENSG00000175164, ENSG00000163806, ENSG00000124253, ENSG00000186298	1289	34	20063	3.20451	1	0.726005	30.6891
GOTERM_BP_DIRECT	GO:0046339~diacylglycerol metabolic process	4	0.296296	0.0201981	ENSG00000149091, ENSG00000062282, ENSG00000077044, ENSG00000087157	1162	9	16792	6.42264	1	0.789055	31.5879
KEGG_PATHWAY	hsa04916:Melanogenesis	14	1.03704	0.0204153	ENSG00000132155, ENSG00000118260, ENSG00000111186, ENSG00000182158, ENSG00000173175, ENSG00000138031, ENSG00000134245, ENSG00000082701, ENSG00000187098, ENSG00000142875, ENSG00000100030, ENSG00000148737, ENSG00000154229, ENSG00000143933	479	100	6879	2.01056	0.996415	0.131316	23.7892
UP_SEQ_FEATURE	domain:EGF-like 10	5	0.37037	0.0205206	ENSG00000136011, ENSG00000168477, ENSG00000123384, ENSG00000010327, ENSG00000041982	1289	17	20063	4.57788	1	0.732851	31.6499
UP_KEYWORDS	Host-virus interaction	36	2.66667	0.0205265	ENSG00000132256, ENSG00000118260, ENSG00000138443, ENSG00000078747, ENSG00000205220, ENSG00000168575, ENSG00000055332, ENSG00000075151, ENSG00000130202, ENSG00000234745, ENSG00000132274, ENSG00000168090, ENSG00000204264, ENSG00000086102, ENSG00000115415, ENSG00000204267, ENSG00000109111, ENSG00000100030, ENSG00000259207, ENSG00000173402, ENSG00000116062, ENSG00000145675, ENSG00000165119, ENSG0000…	1306	385	20581	1.47355	0.999957	0.159224	25.7243
GOTERM_CC_DIRECT	GO:0043234~protein complex	40	2.96296	0.0206188	ENSG00000080824, ENSG00000127616, ENSG00000166275, ENSG00000049323, ENSG00000157450, ENSG00000142156, ENSG00000159023, ENSG00000081189, ENSG00000135100, ENSG00000198563, ENSG00000147889, ENSG00000078403, ENSG00000168297, ENSG00000197061, ENSG00000100030, ENSG00000107566, ENSG00000011485, ENSG00000187391, ENSG00000075624, ENSG00000179295, ENSG00000021645, ENSG00000169756, ENSG00000157933, ENSG0000…	1232	412	18224	1.43614	0.999998	0.397842	26.6525
GOTERM_BP_DIRECT	GO:0048705~skeletal system morphogenesis	7	0.518519	0.0207111	ENSG00000107679, ENSG00000204248, ENSG00000144655, ENSG00000248905, ENSG00000164161, ENSG00000167522, ENSG00000178882	1162	32	16792	3.16114	1	0.791234	32.2511
GOTERM_MF_DIRECT	GO:0031625~ubiquitin protein ligase binding	31	2.2963	0.0207421	ENSG00000105229, ENSG00000100106, ENSG00000049246, ENSG00000166949, ENSG00000138443, ENSG00000076604, ENSG00000103126, ENSG00000114302, ENSG00000166170, ENSG00000110497, ENSG00000142875, ENSG00000107566, ENSG00000123416, ENSG00000204388, ENSG00000151893, ENSG00000183765, ENSG00000185651, ENSG00000270898, ENSG00000157933, ENSG00000036257, ENSG00000134242, ENSG00000204390, ENSG00000058056, ENSG0000…	1196	287	16881	1.52457	1	0.623588	28.7715
GOTERM_MF_DIRECT	GO:0005245~voltage-gated calcium channel activity	8	0.592593	0.0208383	ENSG00000162341, ENSG00000182389, ENSG00000007402, ENSG00000118762, ENSG00000075429, ENSG00000165995, ENSG00000198216, ENSG00000100346	1196	40	16881	2.82291	1	0.611435	28.8847
KEGG_PATHWAY	hsa04725:Cholinergic synapse	15	1.11111	0.0210072	ENSG00000117020, ENSG00000145675, ENSG00000118260, ENSG00000078369, ENSG00000182158, ENSG00000173175, ENSG00000138031, ENSG00000096433, ENSG00000142875, ENSG00000053918, ENSG00000117461, ENSG00000100030, ENSG00000167083, ENSG00000127928, ENSG00000154229	479	111	6879	1.9407	0.996961	0.13183	24.3935
INTERPRO	IPR001660:Sterile alpha motif domain	13	0.962963	0.0214734	ENSG00000102780, ENSG00000185046, ENSG00000077044, ENSG00000064999, ENSG00000166387, ENSG00000198945, ENSG00000186635, ENSG00000010803, ENSG00000160392, ENSG00000186638, ENSG00000163935, ENSG00000091436, ENSG00000107854	1233	94	18559	2.08165	1	0.719705	30.9545
GOTERM_CC_DIRECT	GO:0005769~early endosome	25	1.85185	0.0215379	ENSG00000136813, ENSG00000101337, ENSG00000154783, ENSG00000138670, ENSG00000084674, ENSG00000071189, ENSG00000197081, ENSG00000091513, ENSG00000174469, ENSG00000186575, ENSG00000234906, ENSG00000010322, ENSG00000111540, ENSG00000148219, ENSG00000100030, ENSG00000198720, ENSG00000134243, ENSG00000125633, ENSG00000120860, ENSG00000010704, ENSG00000043591, ENSG00000138069, ENSG00000053918, ENSG0000…	1232	229	18224	1.61487	0.999999	0.399782	27.6699
GOTERM_BP_DIRECT	GO:0016337~single organismal cell-cell adhesion	14	1.03704	0.0217141	ENSG00000164199, ENSG00000121552, ENSG00000062038, ENSG00000060656, ENSG00000077943, ENSG00000082293, ENSG00000143412, ENSG00000168028, ENSG00000144283, ENSG00000026508, ENSG00000136153, ENSG00000145934, ENSG00000172260, ENSG00000204539	1162	101	16792	2.0031	1	0.800784	33.5305
UP_KEYWORDS	Obesity	9	0.666667	0.0218544	ENSG00000116127, ENSG00000132549, ENSG00000166402, ENSG00000072364, ENSG00000119401, ENSG00000140463, ENSG00000140718, ENSG00000054282, ENSG00000132170	1306	55	20581	2.57871	0.999978	0.166101	27.1552
UP_KEYWORDS	Glycogen metabolism	6	0.444444	0.0219197	ENSG00000068976, ENSG00000082701, ENSG00000173281, ENSG00000118804, ENSG00000100994, ENSG00000186298	1306	26	20581	3.63665	0.999979	0.164024	27.225
UP_SEQ_FEATURE	repeat:HEAT 5	7	0.518519	0.0226089	ENSG00000136813, ENSG00000144712, ENSG00000137713, ENSG00000109805, ENSG00000075151, ENSG00000095564, ENSG00000168038	1289	35	20063	3.11296	1	0.760757	34.2754
UP_SEQ_FEATURE	repeat:Spectrin 25	3	0.222222	0.0226489	ENSG00000131018, ENSG00000151914, ENSG00000127603	1289	4	20063	11.6736	1	0.7554	34.3247
UP_SEQ_FEATURE	repeat:Spectrin 28	3	0.222222	0.0226489	ENSG00000131018, ENSG00000151914, ENSG00000127603	1289	4	20063	11.6736	1	0.7554	34.3247
UP_SEQ_FEATURE	repeat:Spectrin 26	3	0.222222	0.0226489	ENSG00000131018, ENSG00000151914, ENSG00000127603	1289	4	20063	11.6736	1	0.7554	34.3247
UP_SEQ_FEATURE	repeat:Spectrin 29	3	0.222222	0.0226489	ENSG00000131018, ENSG00000151914, ENSG00000127603	1289	4	20063	11.6736	1	0.7554	34.3247
UP_SEQ_FEATURE	repeat:Spectrin 27	3	0.222222	0.0226489	ENSG00000131018, ENSG00000151914, ENSG00000127603	1289	4	20063	11.6736	1	0.7554	34.3247
UP_SEQ_FEATURE	repeat:Spectrin 24	3	0.222222	0.0226489	ENSG00000131018, ENSG00000151914, ENSG00000127603	1289	4	20063	11.6736	1	0.7554	34.3247
UP_SEQ_FEATURE	compositionally biased region:Poly-Gln	18	1.33333	0.022721	ENSG00000154358, ENSG00000100207, ENSG00000117707, ENSG00000164061, ENSG00000185658, ENSG00000112561, ENSG00000108557, ENSG00000069667, ENSG00000143437, ENSG00000136630, ENSG00000160145, ENSG00000165915, ENSG00000108840, ENSG00000128573, ENSG00000204842, ENSG00000136944, ENSG00000184384, ENSG00000143603	1289	156	20063	1.79594	1	0.750606	34.4135
INTERPRO	IPR001202:WW domain	9	0.666667	0.0227281	ENSG00000187391, ENSG00000095787, ENSG00000109920, ENSG00000052126, ENSG00000078747, ENSG00000166689, ENSG00000198742, ENSG00000159314, ENSG00000181555	1233	53	18559	2.55598	1	0.729172	32.4498
GOTERM_CC_DIRECT	GO:0030027~lamellipodium	19	1.40741	0.0229067	ENSG00000173482, ENSG00000159753, ENSG00000103496, ENSG00000149091, ENSG00000138443, ENSG00000154783, ENSG00000115216, ENSG00000186575, ENSG00000173166, ENSG00000118762, ENSG00000104435, ENSG00000171444, ENSG00000079691, ENSG00000079805, ENSG00000173402, ENSG00000205726, ENSG00000004399, ENSG00000136238, ENSG00000247596	1232	160	18224	1.75657	1	0.407781	29.1608
INTERPRO	IPR013761:Sterile alpha motif/pointed domain	15	1.11111	0.0229813	ENSG00000102780, ENSG00000140948, ENSG00000185046, ENSG00000077044, ENSG00000064999, ENSG00000124664, ENSG00000166387, ENSG00000198945, ENSG00000186635, ENSG00000010803, ENSG00000160392, ENSG00000186638, ENSG00000163935, ENSG00000091436, ENSG00000107854	1233	117	18559	1.92973	1	0.722557	32.7477
GOTERM_MF_DIRECT	GO:0003779~actin binding	30	2.22222	0.0232348	ENSG00000139734, ENSG00000156232, ENSG00000163431, ENSG00000131018, ENSG00000159023, ENSG00000186575, ENSG00000091536, ENSG00000196586, ENSG00000141298, ENSG00000133454, ENSG00000168297, ENSG00000204991, ENSG00000092439, ENSG00000173402, ENSG00000106635, ENSG00000071909, ENSG00000134571, ENSG00000058453, ENSG00000079308, ENSG00000241685, ENSG00000151914, ENSG00000150764, ENSG00000127603, ENSG0000…	1196	278	16881	1.52315	1	0.63854	31.6503
GOTERM_BP_DIRECT	GO:0035023~regulation of Rho protein signal transduction	12	0.888889	0.0232407	ENSG00000066248, ENSG00000132155, ENSG00000104728, ENSG00000120278, ENSG00000154358, ENSG00000154783, ENSG00000104880, ENSG00000196155, ENSG00000268861, ENSG00000160145, ENSG00000240771, ENSG00000205726, ENSG00000124126	1162	81	16792	2.14088	1	0.816819	35.434
BIOCARTA	h_cxcr4Pathway:CXCR4 Signaling Pathway	7	0.518519	0.0234926	ENSG00000145675, ENSG00000132155, ENSG00000078369, ENSG00000100030, ENSG00000127928, ENSG00000154229, ENSG00000167193	159	24	1625	2.98087	0.997779	0.782903	26.6681
KEGG_PATHWAY	hsa04917:Prolactin signaling pathway	11	0.814815	0.0239714	ENSG00000117020, ENSG00000115415, ENSG00000082701, ENSG00000184557, ENSG00000145675, ENSG00000132155, ENSG00000091831, ENSG00000100030, ENSG00000117461, ENSG00000148795, ENSG00000118689	479	71	6879	2.22497	0.998672	0.145904	27.3536
KEGG_PATHWAY	hsa05218:Melanoma	11	0.814815	0.0239714	ENSG00000117020, ENSG00000138798, ENSG00000102466, ENSG00000147889, ENSG00000105810, ENSG00000145675, ENSG00000132155, ENSG00000187098, ENSG00000100030, ENSG00000117461, ENSG00000105550	479	71	6879	2.22497	0.998672	0.145904	27.3536
INTERPRO	IPR007797:Transcription factor AF4/FMR2	3	0.222222	0.0241432	ENSG00000072364, ENSG00000144218, ENSG00000172493	1233	4	18559	11.2889	1	0.729978	34.0995
INTERPRO	IPR012338:Beta-lactamase/transpeptidase-like	3	0.222222	0.0241432	ENSG00000103642, ENSG00000135423, ENSG00000115419	1233	4	18559	11.2889	1	0.729978	34.0995
SMART	SM00060:FN3	20	1.48148	0.0242012	ENSG00000173482, ENSG00000171105, ENSG00000081985, ENSG00000171587, ENSG00000134571, ENSG00000120332, ENSG00000060656, ENSG00000154358, ENSG00000160712, ENSG00000166450, ENSG00000067141, ENSG00000144857, ENSG00000185008, ENSG00000221986, ENSG00000184144, ENSG00000160145, ENSG00000168477, ENSG00000149294, ENSG00000164694, ENSG00000041982	786	150	10057	1.70602	0.999961	0.675979	29.0661
GOTERM_CC_DIRECT	GO:0043235~receptor complex	16	1.18519	0.0243217	ENSG00000171105, ENSG00000138798, ENSG00000164199, ENSG00000138696, ENSG00000166949, ENSG00000025434, ENSG00000173890, ENSG00000069702, ENSG00000142192, ENSG00000178568, ENSG00000114757, ENSG00000096433, ENSG00000123384, ENSG00000153246, ENSG00000259207, ENSG00000141736	1232	127	18224	1.86359	1	0.415762	30.6718
GOTERM_BP_DIRECT	GO:0007179~transforming growth factor beta receptor signaling pathway	13	0.962963	0.0243832	ENSG00000118260, ENSG00000166949, ENSG00000067606, ENSG00000157933, ENSG00000104880, ENSG00000268861, ENSG00000033170, ENSG00000155090, ENSG00000069702, ENSG00000140564, ENSG00000148498, ENSG00000125965, ENSG00000198742, ENSG00000164442	1162	92	16792	2.04198	1	0.826313	36.8247
GOTERM_BP_DIRECT	GO:0010628~positive regulation of gene expression	28	2.07407	0.0245325	ENSG00000102974, ENSG00000160685, ENSG00000166949, ENSG00000084674, ENSG00000081189, ENSG00000095397, ENSG00000239732, ENSG00000149948, ENSG00000184371, ENSG00000204388, ENSG00000141736, ENSG00000164442, ENSG00000041982, ENSG00000101306, ENSG00000173531, ENSG00000062038, ENSG00000128918, ENSG00000169756, ENSG00000232810, ENSG00000134242, ENSG00000111249, ENSG00000105810, ENSG00000010704, ENSG0000…	1162	262	16792	1.54438	1	0.822889	37.0043
INTERPRO	IPR016201:Plexin-like fold	8	0.592593	0.0247371	ENSG00000187764, ENSG00000076356, ENSG00000138623, ENSG00000075213, ENSG00000259207, ENSG00000004399, ENSG00000010319, ENSG00000137872	1233	44	18559	2.73671	1	0.728718	34.7806
INTERPRO	IPR013098:Immunoglobulin I-set	17	1.25926	0.0248735	ENSG00000156218, ENSG00000162614, ENSG00000171587, ENSG00000134571, ENSG00000157168, ENSG00000154358, ENSG00000166450, ENSG00000067141, ENSG00000112655, ENSG00000144857, ENSG00000185008, ENSG00000221986, ENSG00000184144, ENSG00000160145, ENSG00000149294, ENSG00000172260, ENSG00000183715	1233	141	18559	1.81477	1	0.720966	34.936
COG_ONTOLOGY	Amino acid transport and metabolism	9	0.666667	0.0249754	ENSG00000103064, ENSG00000186094, ENSG00000141279, ENSG00000110074, ENSG00000164062, ENSG00000074603, ENSG00000164307, ENSG00000164308, ENSG00000162877	148	50	2026	2.46405	0.576816	0.576816	19.9425
UP_SEQ_FEATURE	glycosylation site:O-linked (GlcNAc)	5	0.37037	0.0250742	ENSG00000091831, ENSG00000164061, ENSG00000185591, ENSG00000213024, ENSG00000158636	1289	18	20063	4.32355	1	0.778829	37.2522
INTERPRO	IPR004827:Basic-leucine zipper domain	9	0.666667	0.0251817	ENSG00000082641, ENSG00000118260, ENSG00000092067, ENSG00000213676, ENSG00000112182, ENSG00000050344, ENSG00000182158, ENSG00000075426, ENSG00000153879	1233	54	18559	2.50865	1	0.7159	35.2861
GOTERM_BP_DIRECT	GO:0006890~retrograde vesicle-mediated transport, Golgi to ER	12	0.888889	0.0252261	ENSG00000151779, ENSG00000231925, ENSG00000154917, ENSG00000157916, ENSG00000143457, ENSG00000138160, ENSG00000126214, ENSG00000138069, ENSG00000100196, ENSG00000149182, ENSG00000113734, ENSG00000141200	1162	82	16792	2.11477	1	0.826291	37.8324
UP_SEQ_FEATURE	domain:AGC-kinase C-terminal	9	0.666667	0.0257487	ENSG00000117020, ENSG00000104936, ENSG00000131023, ENSG00000143776, ENSG00000142875, ENSG00000067606, ENSG00000185532, ENSG00000086015, ENSG00000154229	1289	56	20063	2.50148	1	0.782277	38.0441
KEGG_PATHWAY	hsa05110:Vibrio cholerae infection	9	0.666667	0.0257629	ENSG00000213760, ENSG00000075624, ENSG00000142875, ENSG00000053918, ENSG00000064651, ENSG00000100196, ENSG00000154229, ENSG00000138031, ENSG00000065665	479	52	6879	2.48559	0.999196	0.152707	29.0903
GOTERM_CC_DIRECT	GO:0044224~juxtaparanode region of axon	4	0.296296	0.0257685	ENSG00000132535, ENSG00000174469, ENSG00000150672, ENSG00000184144	1232	10	18224	5.91688	1	0.423537	32.1856
INTERPRO	IPR011989:Armadillo-like helical	24	1.77778	0.0260721	ENSG00000095261, ENSG00000064419, ENSG00000114098, ENSG00000116198, ENSG00000136813, ENSG00000124207, ENSG00000204764, ENSG00000144712, ENSG00000155849, ENSG00000111785, ENSG00000137713, ENSG00000095564, ENSG00000168038, ENSG00000138246, ENSG00000196712, ENSG00000144283, ENSG00000049618, ENSG00000113119, ENSG00000134444, ENSG00000103197, ENSG00000109805, ENSG00000065000, ENSG00000115970, ENSG0000…	1233	225	18559	1.60554	1	0.719195	36.2873
GOTERM_BP_DIRECT	GO:0001578~microtubule bundle formation	6	0.444444	0.0260812	ENSG00000182511, ENSG00000130779, ENSG00000167566, ENSG00000170703, ENSG00000159713, ENSG00000187446	1162	25	16792	3.46823	1	0.831417	38.8393
GOTERM_BP_DIRECT	GO:0033344~cholesterol efflux	6	0.444444	0.0260812	ENSG00000172350, ENSG00000165029, ENSG00000141458, ENSG00000084674, ENSG00000224916, ENSG00000179869, ENSG00000234906	1162	25	16792	3.46823	1	0.831417	38.8393
GOTERM_BP_DIRECT	GO:0060421~positive regulation of heart growth	3	0.222222	0.0260896	ENSG00000117707, ENSG00000076555, ENSG00000184937	1162	4	16792	10.8382	1	0.826522	38.849
GOTERM_BP_DIRECT	GO:0038127~ERBB signaling pathway	3	0.222222	0.0260896	ENSG00000157168, ENSG00000179295, ENSG00000100030	1162	4	16792	10.8382	1	0.826522	38.849
GOTERM_BP_DIRECT	GO:0051222~positive regulation of protein transport	3	0.222222	0.0260896	ENSG00000232810, ENSG00000123384, ENSG00000187446	1162	4	16792	10.8382	1	0.826522	38.849
INTERPRO	IPR008145:Guanylate kinase/L-type calcium channel	6	0.444444	0.0261451	ENSG00000187391, ENSG00000182389, ENSG00000132535, ENSG00000105926, ENSG00000150672, ENSG00000165995	1233	26	18559	3.47352	1	0.711153	36.3688
GOTERM_BP_DIRECT	GO:0007178~transmembrane receptor protein serine/threonine kinase signaling pathway	5	0.37037	0.0261905	ENSG00000049323, ENSG00000204217, ENSG00000125965, ENSG00000241978, ENSG00000163590	1162	17	16792	4.25028	1	0.822753	38.9668
UP_SEQ_FEATURE	domain:Fibronectin type-III 5	8	0.592593	0.0263043	ENSG00000081985, ENSG00000168477, ENSG00000171587, ENSG00000120332, ENSG00000166450, ENSG00000067141, ENSG00000164694, ENSG00000041982	1289	46	20063	2.70692	1	0.784058	38.6894
UP_SEQ_FEATURE	repeat:TPR 4	13	0.962963	0.0263954	ENSG00000104450, ENSG00000138002, ENSG00000129933, ENSG00000100154, ENSG00000164941, ENSG00000197653, ENSG00000114757, ENSG00000126214, ENSG00000111300, ENSG00000062725, ENSG00000140463, ENSG00000198363, ENSG00000168016	1289	100	20063	2.02342	1	0.779908	38.7946
UP_KEYWORDS	Deafness	21	1.55556	0.0266924	ENSG00000116127, ENSG00000100106, ENSG00000164199, ENSG00000139734, ENSG00000132155, ENSG00000075624, ENSG00000179295, ENSG00000095397, ENSG00000186575, ENSG00000091536, ENSG00000196586, ENSG00000213892, ENSG00000170615, ENSG00000150275, ENSG00000187098, ENSG00000204248, ENSG00000100997, ENSG00000053918, ENSG00000151090, ENSG00000186862, ENSG00000041982	1306	198	20581	1.67139	0.999998	0.193548	32.1545
GOTERM_MF_DIRECT	GO:0015631~tubulin binding	8	0.592593	0.0266948	ENSG00000130779, ENSG00000186094, ENSG00000104435, ENSG00000173402, ENSG00000170703, ENSG00000122970, ENSG00000159713, ENSG00000104490	1196	42	16881	2.68849	1	0.677231	35.4656
UP_KEYWORDS	Protein transport	52	3.85185	0.0269167	ENSG00000064419, ENSG00000204764, ENSG00000071189, ENSG00000157985, ENSG00000002919, ENSG00000077044, ENSG00000138246, ENSG00000138190, ENSG00000165006, ENSG00000100478, ENSG00000151779, ENSG00000111540, ENSG00000204267, ENSG00000140463, ENSG00000183155, ENSG00000145675, ENSG00000149182, ENSG00000185009, ENSG00000187446, ENSG00000065665, ENSG00000102898, ENSG00000120860, ENSG00000137177, ENSG0000…	1306	610	20581	1.34337	0.999998	0.192202	32.3783
GOTERM_MF_DIRECT	GO:0043125~ErbB-3 class receptor binding	3	0.222222	0.0272874	ENSG00000145675, ENSG00000157168, ENSG00000141736	1196	4	16881	10.5859	1	0.672978	36.0987
GOTERM_MF_DIRECT	GO:0046978~TAP1 binding	3	0.222222	0.0272874	ENSG00000231925, ENSG00000204267, ENSG00000204642	1196	4	16881	10.5859	1	0.672978	36.0987
GOTERM_MF_DIRECT	GO:0051425~PTB domain binding	3	0.222222	0.0272874	ENSG00000171105, ENSG00000142192, ENSG00000213024	1196	4	16881	10.5859	1	0.672978	36.0987
GOTERM_BP_DIRECT	GO:2000727~positive regulation of cardiac muscle cell differentiation	4	0.296296	0.0273949	ENSG00000114861, ENSG00000082701, ENSG00000157168, ENSG00000081189	1162	10	16792	5.78038	1	0.831723	40.356
GOTERM_BP_DIRECT	GO:0051533~positive regulation of NFAT protein import into nucleus	4	0.296296	0.0273949	ENSG00000213533, ENSG00000232810, ENSG00000157837, ENSG00000151320	1162	10	16792	5.78038	1	0.831723	40.356
GOTERM_CC_DIRECT	GO:0030139~endocytic vesicle	9	0.666667	0.027585	ENSG00000150455, ENSG00000111540, ENSG00000133056, ENSG00000136813, ENSG00000165029, ENSG00000197081, ENSG00000091513, ENSG00000205726, ENSG00000196586	1232	54	18224	2.46537	1	0.435143	34.0426
SMART	SM00393:R3H	4	0.296296	0.0278608	ENSG00000132740, ENSG00000179912, ENSG00000091640, ENSG00000086102	786	9	10057	5.68674	0.999992	0.689575	32.7056
INTERPRO	IPR010909:PLAC	5	0.37037	0.0279586	ENSG00000156218, ENSG00000136378, ENSG00000049192, ENSG00000156140, ENSG00000145808	1233	18	18559	4.18108	1	0.726598	38.3608
INTERPRO	IPR006212:Furin-like repeat	5	0.37037	0.0279586	ENSG00000171105, ENSG00000140564, ENSG00000178568, ENSG00000146374, ENSG00000141736	1233	18	18559	4.18108	1	0.726598	38.3608
INTERPRO	IPR006052:Tumour necrosis factor	5	0.37037	0.0279586	ENSG00000232810, ENSG00000239697, ENSG00000248871, ENSG00000226979, ENSG00000161955	1233	18	18559	4.18108	1	0.726598	38.3608
GOTERM_BP_DIRECT	GO:0045444~fat cell differentiation	11	0.814815	0.0281019	ENSG00000116127, ENSG00000069122, ENSG00000082701, ENSG00000119401, ENSG00000149948, ENSG00000140463, ENSG00000148737, ENSG00000164307, ENSG00000111186, ENSG00000123600, ENSG00000204264	1162	73	16792	2.17754	1	0.834738	41.1575
GOTERM_BP_DIRECT	GO:0045892~negative regulation of transcription, DNA-templated	47	3.48148	0.0285758	ENSG00000171056, ENSG00000127616, ENSG00000102974, ENSG00000105229, ENSG00000178764, ENSG00000129351, ENSG00000117707, ENSG00000053254, ENSG00000167491, ENSG00000177311, ENSG00000139174, ENSG00000147889, ENSG00000114861, ENSG00000114126, ENSG00000112977, ENSG00000123411, ENSG00000010803, ENSG00000178951, ENSG00000108788, ENSG00000149948, ENSG00000162373, ENSG00000174306, ENSG00000184937, ENSG0000…	1162	499	16792	1.36111	1	0.835173	41.689
UP_KEYWORDS	Voltage-gated channel	17	1.25926	0.0286265	ENSG00000182389, ENSG00000136531, ENSG00000213719, ENSG00000143473, ENSG00000164626, ENSG00000187486, ENSG00000198216, ENSG00000162341, ENSG00000007402, ENSG00000182132, ENSG00000053918, ENSG00000158445, ENSG00000075429, ENSG00000165995, ENSG00000100346, ENSG00000157551, ENSG00000115474	1306	150	20581	1.786	0.999999	0.200361	34.0622
GOTERM_BP_DIRECT	GO:0016477~cell migration	20	1.48148	0.0289254	ENSG00000159753, ENSG00000169242, ENSG00000149091, ENSG00000120332, ENSG00000138443, ENSG00000067606, ENSG00000155849, ENSG00000173546, ENSG00000036257, ENSG00000112655, ENSG00000033170, ENSG00000082701, ENSG00000019995, ENSG00000069702, ENSG00000178568, ENSG00000143776, ENSG00000138069, ENSG00000079691, ENSG00000174943, ENSG00000259207	1162	172	16792	1.68034	1	0.834302	42.0782
GOTERM_MF_DIRECT	GO:0039706~co-receptor binding	4	0.296296	0.0291437	ENSG00000010704, ENSG00000106327, ENSG00000067141, ENSG00000155011	1196	10	16881	5.64582	1	0.68537	38.0443
UP_SEQ_FEATURE	compositionally biased region:Poly-Ala	37	2.74074	0.0292444	ENSG00000177374, ENSG00000119401, ENSG00000173442, ENSG00000154358, ENSG00000100207, ENSG00000146216, ENSG00000100226, ENSG00000169926, ENSG00000108557, ENSG00000133454, ENSG00000106031, ENSG00000090621, ENSG00000100030, ENSG00000167617, ENSG00000178951, ENSG00000064651, ENSG00000136574, ENSG00000115970, ENSG00000164068, ENSG00000151893, ENSG00000116062, ENSG00000186566, ENSG00000177191, ENSG0000…	1289	404	20063	1.42549	1	0.808583	41.9995
UP_SEQ_FEATURE	domain:R3H	4	0.296296	0.0295202	ENSG00000132740, ENSG00000179912, ENSG00000091640, ENSG00000086102	1289	11	20063	5.65992	1	0.806688	42.3012
GOTERM_BP_DIRECT	GO:0030335~positive regulation of cell migration	21	1.55556	0.0296634	ENSG00000171105, ENSG00000187764, ENSG00000159753, ENSG00000103496, ENSG00000145675, ENSG00000140945, ENSG00000119401, ENSG00000166949, ENSG00000100242, ENSG00000111186, ENSG00000138623, ENSG00000070061, ENSG00000100030, ENSG00000079691, ENSG00000182578, ENSG00000184371, ENSG00000154229, ENSG00000113070, ENSG00000010319, ENSG00000137872, ENSG00000137845	1162	184	16792	1.64929	1	0.837426	42.8916
KEGG_PATHWAY	hsa04350:TGF-beta signaling pathway	12	0.888889	0.0300053	ENSG00000175189, ENSG00000138696, ENSG00000049323, ENSG00000139269, ENSG00000204217, ENSG00000166949, ENSG00000232810, ENSG00000100030, ENSG00000137713, ENSG00000125965, ENSG00000185591, ENSG00000198742	479	84	6879	2.0516	0.999756	0.172229	33.0511
UP_SEQ_FEATURE	repeat:HEAT 8	5	0.37037	0.0301884	ENSG00000136813, ENSG00000144712, ENSG00000137713, ENSG00000109805, ENSG00000095564	1289	19	20063	4.09599	1	0.809051	43.0259
SMART	SM00630:Sema	7	0.518519	0.0303299	ENSG00000187764, ENSG00000076356, ENSG00000138623, ENSG00000075213, ENSG00000004399, ENSG00000010319, ENSG00000137872	786	31	10057	2.88923	0.999997	0.686255	35.0622
GOTERM_BP_DIRECT	GO:0030336~negative regulation of cell migration	13	0.962963	0.0304608	ENSG00000187391, ENSG00000060656, ENSG00000164938, ENSG00000186575, ENSG00000196712, ENSG00000189079, ENSG00000010322, ENSG00000140416, ENSG00000173402, ENSG00000197381, ENSG00000107104, ENSG00000035403, ENSG00000164442	1162	95	16792	1.9775	1	0.840988	43.7584
GOTERM_BP_DIRECT	GO:0045840~positive regulation of mitotic nuclear division	6	0.444444	0.0305085	ENSG00000138798, ENSG00000171105, ENSG00000167244, ENSG00000137090, ENSG00000178188, ENSG00000137804	1162	26	16792	3.33483	1	0.837164	43.81
GOTERM_BP_DIRECT	GO:0040014~regulation of multicellular organism growth	6	0.444444	0.0305085	ENSG00000007402, ENSG00000142192, ENSG00000179295, ENSG00000125965, ENSG00000140718, ENSG00000107854	1162	26	16792	3.33483	1	0.837164	43.81
BIOCARTA	h_agpcrPathway:Attenuation of GPCR Signaling	5	0.37037	0.0305851	ENSG00000142875, ENSG00000078369, ENSG00000127928, ENSG00000154229, ENSG00000114302	159	13	1625	3.93082	0.999659	0.797419	33.3214
INTERPRO	IPR000961:AGC-kinase, C-terminal	9	0.666667	0.0306312	ENSG00000117020, ENSG00000104936, ENSG00000131023, ENSG00000143776, ENSG00000142875, ENSG00000067606, ENSG00000185532, ENSG00000086015, ENSG00000154229	1233	56	18559	2.41906	1	0.750637	41.1896
UP_SEQ_FEATURE	repeat:HEAT 2	9	0.666667	0.0310791	ENSG00000116198, ENSG00000136813, ENSG00000144712, ENSG00000134444, ENSG00000137713, ENSG00000109805, ENSG00000075151, ENSG00000095564, ENSG00000168038	1289	58	20063	2.41522	1	0.813613	43.9786
UP_SEQ_FEATURE	repeat:HEAT 1	9	0.666667	0.0310791	ENSG00000116198, ENSG00000136813, ENSG00000144712, ENSG00000134444, ENSG00000137713, ENSG00000109805, ENSG00000075151, ENSG00000095564, ENSG00000168038	1289	58	20063	2.41522	1	0.813613	43.9786
GOTERM_BP_DIRECT	GO:0042632~cholesterol homeostasis	10	0.740741	0.0311544	ENSG00000116127, ENSG00000165029, ENSG00000062282, ENSG00000141458, ENSG00000175445, ENSG00000084674, ENSG00000224916, ENSG00000213398, ENSG00000234906, ENSG00000025434, ENSG00000087237	1162	64	16792	2.25796	1	0.839195	44.5023
GOTERM_CC_DIRECT	GO:0005765~lysosomal membrane	28	2.07407	0.0312441	ENSG00000138798, ENSG00000129353, ENSG00000166275, ENSG00000142156, ENSG00000197081, ENSG00000138246, ENSG00000196586, ENSG00000138600, ENSG00000241106, ENSG00000169682, ENSG00000149577, ENSG00000131748, ENSG00000141458, ENSG00000078369, ENSG00000198246, ENSG00000129226, ENSG00000204252, ENSG00000185009, ENSG00000134243, ENSG00000141452, ENSG00000157837, ENSG00000162341, ENSG00000013293, ENSG0000…	1232	274	18224	1.51161	1	0.466293	37.6402
SMART	SM00207:TNF	5	0.37037	0.0314447	ENSG00000232810, ENSG00000239697, ENSG00000248871, ENSG00000226979, ENSG00000161955	786	16	10057	3.99849	0.999998	0.667882	36.1011
KEGG_PATHWAY	hsa05230:Central carbon metabolism in cancer	10	0.740741	0.0316325	ENSG00000117020, ENSG00000156515, ENSG00000145675, ENSG00000132155, ENSG00000100030, ENSG00000117461, ENSG00000135423, ENSG00000115419, ENSG00000156510, ENSG00000141736	479	64	6879	2.24393	0.999845	0.177169	34.5153
GOTERM_BP_DIRECT	GO:0006796~phosphate-containing compound metabolic process	5	0.37037	0.0318789	ENSG00000138777, ENSG00000112337, ENSG00000146039, ENSG00000170634, ENSG00000141401	1162	18	16792	4.01415	1	0.841881	45.2694
GOTERM_BP_DIRECT	GO:0035435~phosphate ion transmembrane transport	5	0.37037	0.0318789	ENSG00000124568, ENSG00000124564, ENSG00000112337, ENSG00000146039, ENSG00000168575	1162	18	16792	4.01415	1	0.841881	45.2694
GOTERM_BP_DIRECT	GO:0043691~reverse cholesterol transport	5	0.37037	0.0318789	ENSG00000165029, ENSG00000224916, ENSG00000135100, ENSG00000213398, ENSG00000234906, ENSG00000087237	1162	18	16792	4.01415	1	0.841881	45.2694
GOTERM_BP_DIRECT	GO:0033189~response to vitamin A	5	0.37037	0.0318789	ENSG00000140465, ENSG00000128918, ENSG00000119772, ENSG00000136574, ENSG00000132170	1162	18	16792	4.01415	1	0.841881	45.2694
GOTERM_CC_DIRECT	GO:0000777~condensed chromosome kinetochore	12	0.888889	0.0320566	ENSG00000203760, ENSG00000197724, ENSG00000161888, ENSG00000075188, ENSG00000158805, ENSG00000138092, ENSG00000152253, ENSG00000141200, ENSG00000100162, ENSG00000002822, ENSG00000254093, ENSG00000186298	1232	87	18224	2.0403	1	0.464725	38.4137
INTERPRO	IPR001374:Single-stranded nucleic acid binding R3H	4	0.296296	0.032202	ENSG00000132740, ENSG00000179912, ENSG00000091640, ENSG00000086102	1233	11	18559	5.47342	1	0.760035	42.7948
INTERPRO	IPR004092:Mbt repeat	4	0.296296	0.032202	ENSG00000198945, ENSG00000025293, ENSG00000010803, ENSG00000163935	1233	11	18559	5.47342	1	0.760035	42.7948
INTERPRO	IPR019786:Zinc finger, PHD-type, conserved site	10	0.740741	0.032316	ENSG00000079263, ENSG00000078403, ENSG00000197724, ENSG00000025293, ENSG00000009954, ENSG00000198604, ENSG00000119403, ENSG00000166436, ENSG00000171634, ENSG00000086102	1233	67	18559	2.24655	1	0.753365	42.9097
KEGG_PATHWAY	hsa05164:Influenza A	20	1.48148	0.0324223	ENSG00000117020, ENSG00000145675, ENSG00000132155, ENSG00000075624, ENSG00000232810, ENSG00000055332, ENSG00000204252, ENSG00000198563, ENSG00000204390, ENSG00000115415, ENSG00000082701, ENSG00000140564, ENSG00000184557, ENSG00000010438, ENSG00000204257, ENSG00000117461, ENSG00000100030, ENSG00000241106, ENSG00000204388, ENSG00000154229	479	174	6879	1.65071	0.999876	0.177665	35.2153
GOTERM_MF_DIRECT	GO:0019903~protein phosphatase binding	10	0.740741	0.0324533	ENSG00000166888, ENSG00000080824, ENSG00000145675, ENSG00000132535, ENSG00000141293, ENSG00000148498, ENSG00000182578, ENSG00000110075, ENSG00000141736, ENSG00000132170	1196	63	16881	2.2404	1	0.713368	41.3759
GOTERM_BP_DIRECT	GO:0007169~transmembrane receptor protein tyrosine kinase signaling pathway	13	0.962963	0.0327096	ENSG00000171105, ENSG00000109684, ENSG00000157168, ENSG00000111816, ENSG00000178568, ENSG00000173546, ENSG00000182578, ENSG00000184371, ENSG00000033327, ENSG00000136573, ENSG00000113263, ENSG00000095585, ENSG00000141736	1162	96	16792	1.9569	1	0.845411	46.1365
UP_KEYWORDS	Neurodegeneration	28	2.07407	0.0328619	ENSG00000102466, ENSG00000131018, ENSG00000138246, ENSG00000133812, ENSG00000196663, ENSG00000100478, ENSG00000076685, ENSG00000204120, ENSG00000142192, ENSG00000178568, ENSG00000070061, ENSG00000204842, ENSG00000092439, ENSG00000127946, ENSG00000174080, ENSG00000134780, ENSG00000137845, ENSG00000068120, ENSG00000011485, ENSG00000143469, ENSG00000060237, ENSG00000132740, ENSG00000154743, ENSG0000…	1306	293	20581	1.50596	1	0.223699	38.0668
GOTERM_BP_DIRECT	GO:0090090~negative regulation of canonical Wnt signaling pathway	19	1.40741	0.0329239	ENSG00000095261, ENSG00000183579, ENSG00000036257, ENSG00000205220, ENSG00000167874, ENSG00000103126, ENSG00000111186, ENSG00000073711, ENSG00000107816, ENSG00000204264, ENSG00000165916, ENSG00000082701, ENSG00000139174, ENSG00000131023, ENSG00000171444, ENSG00000148737, ENSG00000118689, ENSG00000155011, ENSG00000110801	1162	163	16792	1.68447	1	0.84334	46.3581
KEGG_PATHWAY	hsa04062:Chemokine signaling pathway	21	1.55556	0.033089	ENSG00000117020, ENSG00000132155, ENSG00000145675, ENSG00000067606, ENSG00000078369, ENSG00000155849, ENSG00000173175, ENSG00000138031, ENSG00000113263, ENSG00000082701, ENSG00000115415, ENSG00000142875, ENSG00000100030, ENSG00000148498, ENSG00000117461, ENSG00000167083, ENSG00000118689, ENSG00000127928, ENSG00000136238, ENSG00000167193, ENSG00000124126	479	186	6879	1.62142	0.999898	0.177535	35.8007
KEGG_PATHWAY	hsa04066:HIF-1 signaling pathway	13	0.962963	0.0331984	ENSG00000117020, ENSG00000138798, ENSG00000171105, ENSG00000156515, ENSG00000145675, ENSG00000100030, ENSG00000160712, ENSG00000117461, ENSG00000091513, ENSG00000143437, ENSG00000154229, ENSG00000156510, ENSG00000141736	479	96	6879	1.94474	0.999901	0.174711	35.8963
KEGG_PATHWAY	hsa04668:TNF signaling pathway	14	1.03704	0.0335517	ENSG00000117020, ENSG00000145675, ENSG00000118260, ENSG00000232810, ENSG00000078747, ENSG00000182158, ENSG00000100985, ENSG00000184557, ENSG00000213676, ENSG00000117461, ENSG00000100030, ENSG00000184371, ENSG00000226979, ENSG00000101384	479	107	6879	1.87903	0.99991	0.173156	36.2042
UP_KEYWORDS	Proteoglycan	8	0.592593	0.0338064	ENSG00000069702, ENSG00000026508, ENSG00000179399, ENSG00000142192, ENSG00000136378, ENSG00000173546, ENSG00000184371, ENSG00000162267	1306	49	20581	2.57287	1	0.22633	38.9285
UP_SEQ_FEATURE	domain:EGF-like 4	9	0.666667	0.0340082	ENSG00000138798, ENSG00000146197, ENSG00000188107, ENSG00000136011, ENSG00000168477, ENSG00000145934, ENSG00000123384, ENSG00000010327, ENSG00000041982	1289	59	20063	2.37429	1	0.836991	47.0065
GOTERM_MF_DIRECT	GO:0043274~phospholipase binding	5	0.37037	0.0343818	ENSG00000179295, ENSG00000067606, ENSG00000153246, ENSG00000224916, ENSG00000143933, ENSG00000234906	1196	18	16881	3.92071	1	0.72334	43.2389
UP_SEQ_FEATURE	compositionally biased region:His-rich	10	0.740741	0.0344547	ENSG00000113742, ENSG00000142599, ENSG00000108375, ENSG00000157450, ENSG00000049618, ENSG00000158321, ENSG00000140948, ENSG00000198198, ENSG00000136141, ENSG00000164442	1289	70	20063	2.22354	1	0.836599	47.4543
SMART	SM00456:WW	9	0.666667	0.0344622	ENSG00000187391, ENSG00000095787, ENSG00000109920, ENSG00000052126, ENSG00000078747, ENSG00000166689, ENSG00000198742, ENSG00000159314, ENSG00000181555	786	49	10057	2.35013	1	0.672689	38.8357
KEGG_PATHWAY	hsa05214:Glioma	10	0.740741	0.0345543	ENSG00000117020, ENSG00000138798, ENSG00000147889, ENSG00000105810, ENSG00000145675, ENSG00000132155, ENSG00000100030, ENSG00000117461, ENSG00000154229, ENSG00000143933	479	65	6879	2.20941	0.999932	0.174696	37.0704
UP_KEYWORDS	WD repeat	27	2	0.0347553	ENSG00000198876, ENSG00000215529, ENSG00000103657, ENSG00000185800, ENSG00000129566, ENSG00000196663, ENSG00000143476, ENSG00000151779, ENSG00000143207, ENSG00000141376, ENSG00000110497, ENSG00000106638, ENSG00000162923, ENSG00000038358, ENSG00000130429, ENSG00000138002, ENSG00000078369, ENSG00000167549, ENSG00000134574, ENSG00000185658, ENSG00000075188, ENSG00000074211, ENSG00000241685, ENSG0000…	1306	281	20581	1.51419	1	0.228904	39.7829
GOTERM_BP_DIRECT	GO:0030036~actin cytoskeleton organization	16	1.18519	0.034883	ENSG00000139734, ENSG00000154783, ENSG00000167549, ENSG00000155849, ENSG00000104880, ENSG00000185532, ENSG00000159023, ENSG00000241685, ENSG00000268861, ENSG00000186575, ENSG00000196712, ENSG00000010322, ENSG00000158186, ENSG00000168477, ENSG00000141298, ENSG00000204991, ENSG00000136238	1162	130	16792	1.77858	1	0.856208	48.3441
GOTERM_MF_DIRECT	GO:0016887~ATPase activity	21	1.55556	0.0349065	ENSG00000116062, ENSG00000127616, ENSG00000080824, ENSG00000187775, ENSG00000119778, ENSG00000118777, ENSG00000039139, ENSG00000151914, ENSG00000179869, ENSG00000198563, ENSG00000161204, ENSG00000127603, ENSG00000172350, ENSG00000165916, ENSG00000137177, ENSG00000165029, ENSG00000197653, ENSG00000186638, ENSG00000204388, ENSG00000141200, ENSG00000127957	1196	183	16881	1.6197	1	0.718198	43.7362
GOTERM_BP_DIRECT	GO:0006351~transcription, DNA-templated	156	11.5556	0.0349068	ENSG00000171056, ENSG00000164330, ENSG00000100207, ENSG00000100201, ENSG00000107077, ENSG00000069667, ENSG00000053254, ENSG00000176909, ENSG00000077080, ENSG00000115415, ENSG00000177311, ENSG00000197757, ENSG00000064655, ENSG00000092607, ENSG00000181722, ENSG00000109111, ENSG00000178951, ENSG00000136367, ENSG00000138433, ENSG00000095787, ENSG00000009954, ENSG00000144712, ENSG00000144218, ENSG0000…	1162	1955	16792	1.15312	1	0.852638	48.3678
UP_KEYWORDS	Cell division	35	2.59259	0.0350201	ENSG00000138175, ENSG00000203760, ENSG00000100106, ENSG00000169220, ENSG00000186625, ENSG00000158019, ENSG00000118007, ENSG00000002822, ENSG00000155111, ENSG00000129933, ENSG00000100154, ENSG00000138160, ENSG00000150722, ENSG00000088325, ENSG00000149948, ENSG00000134508, ENSG00000152253, ENSG00000137804, ENSG00000183765, ENSG00000123374, ENSG00000075188, ENSG00000112576, ENSG00000107816, ENSG0000…	1306	388	20581	1.42154	1	0.227442	40.0193
INTERPRO	IPR013320:Concanavalin A-like lectin/glucanase, subgroup	24	1.77778	0.0353899	ENSG00000124557, ENSG00000173482, ENSG00000106785, ENSG00000114988, ENSG00000164199, ENSG00000111801, ENSG00000021645, ENSG00000132256, ENSG00000060656, ENSG00000103657, ENSG00000082293, ENSG00000173546, ENSG00000116183, ENSG00000174469, ENSG00000132274, ENSG00000188107, ENSG00000143126, ENSG00000204248, ENSG00000112763, ENSG00000124749, ENSG00000131981, ENSG00000176422, ENSG00000112343, ENSG0000…	1233	232	18559	1.55709	1	0.777161	45.9264
UP_KEYWORDS	Hydrolase	125	9.25926	0.0355242	ENSG00000114268, ENSG00000124299, ENSG00000100201, ENSG00000243649, ENSG00000205220, ENSG00000164663, ENSG00000204264, ENSG00000198522, ENSG00000109832, ENSG00000064655, ENSG00000166833, ENSG00000141279, ENSG00000164088, ENSG00000100330, ENSG00000174371, ENSG00000156502, ENSG00000115419, ENSG00000161714, ENSG00000141086, ENSG00000196296, ENSG00000117115, ENSG00000095564, ENSG00000168496, ENSG0000…	1306	1671	20581	1.17885	1	0.22739	40.467
GOTERM_BP_DIRECT	GO:0033235~positive regulation of protein sumoylation	4	0.296296	0.0357702	ENSG00000147889, ENSG00000105229, ENSG00000068024, ENSG00000143437	1162	11	16792	5.25489	1	0.855903	49.2204
GOTERM_BP_DIRECT	GO:0048333~mesodermal cell differentiation	4	0.296296	0.0357702	ENSG00000077943, ENSG00000149948, ENSG00000259207, ENSG00000132510	1162	11	16792	5.25489	1	0.855903	49.2204
GOTERM_BP_DIRECT	GO:0048745~smooth muscle tissue development	4	0.296296	0.0357702	ENSG00000114861, ENSG00000128573, ENSG00000077943, ENSG00000196712	1162	11	16792	5.25489	1	0.855903	49.2204
UP_SEQ_FEATURE	domain:PLAC	5	0.37037	0.0358725	ENSG00000156218, ENSG00000136378, ENSG00000049192, ENSG00000156140, ENSG00000145808	1289	20	20063	3.89119	1	0.844406	48.8524
UP_SEQ_FEATURE	repeat:Spectrin 23	3	0.222222	0.0361528	ENSG00000131018, ENSG00000151914, ENSG00000127603	1289	5	20063	9.33887	1	0.842591	49.1247
UP_KEYWORDS	Usher syndrome	4	0.296296	0.036351	ENSG00000150275, ENSG00000164199, ENSG00000095397, ENSG00000186862	1306	12	20581	5.25294	1	0.229157	41.1946
SMART	SM00325:RhoGEF	11	0.814815	0.0371904	ENSG00000066248, ENSG00000104728, ENSG00000120278, ENSG00000240771, ENSG00000154783, ENSG00000154358, ENSG00000104880, ENSG00000196155, ENSG00000205726, ENSG00000268861, ENSG00000124126, ENSG00000160145	786	68	10057	2.06981	1	0.673964	41.2143
GOTERM_BP_DIRECT	GO:0045165~cell fate commitment	8	0.592593	0.0372806	ENSG00000162367, ENSG00000178568, ENSG00000104447, ENSG00000132510, ENSG00000111186, ENSG00000136574, ENSG00000132170, ENSG00000134245	1162	46	16792	2.51321	1	0.863905	50.6801
INTERPRO	IPR000242:Protein-tyrosine phosphatase, receptor/non-receptor type	7	0.518519	0.0376348	ENSG00000173482, ENSG00000179295, ENSG00000060656, ENSG00000169410, ENSG00000134242, ENSG00000127947, ENSG00000070159	1233	38	18559	2.77272	1	0.790627	48.0341
KEGG_PATHWAY	hsa05034:Alcoholism	20	1.48148	0.0377144	ENSG00000132155, ENSG00000118260, ENSG00000078369, ENSG00000197903, ENSG00000068024, ENSG00000182158, ENSG00000173175, ENSG00000124635, ENSG00000131771, ENSG00000186298, ENSG00000108840, ENSG00000197061, ENSG00000213676, ENSG00000100030, ENSG00000180596, ENSG00000167083, ENSG00000127928, ENSG00000143933, ENSG00000158406, ENSG00000176697	479	177	6879	1.62273	0.999972	0.185995	39.7299
KEGG_PATHWAY	hsa04722:Neurotrophin signaling pathway	15	1.11111	0.0379873	ENSG00000117020, ENSG00000132155, ENSG00000145675, ENSG00000179295, ENSG00000134243, ENSG00000082701, ENSG00000178188, ENSG00000117461, ENSG00000100030, ENSG00000118689, ENSG00000137764, ENSG00000143933, ENSG00000167193, ENSG00000136238, ENSG00000176697	479	120	6879	1.79515	0.999974	0.183983	39.9546
GOTERM_MF_DIRECT	GO:0043560~insulin receptor substrate binding	4	0.296296	0.0380067	ENSG00000171105, ENSG00000145675, ENSG00000179295, ENSG00000067606	1196	11	16881	5.13256	1	0.73862	46.5914
GOTERM_BP_DIRECT	GO:0043393~regulation of protein binding	5	0.37037	0.0382342	ENSG00000069702, ENSG00000142192, ENSG00000108840, ENSG00000068024, ENSG00000132600	1162	19	16792	3.80288	1	0.867369	51.581
GOTERM_BP_DIRECT	GO:0006998~nuclear envelope organization	5	0.37037	0.0382342	ENSG00000104936, ENSG00000175826, ENSG00000100242, ENSG00000161904, ENSG00000166822	1162	19	16792	3.80288	1	0.867369	51.581
OMIM_DISEASE	125853~Diabetes mellitus, noninsulin-dependent, susceptibility to	3	0.222222	0.0382696	ENSG00000073792, ENSG00000145996, ENSG00000164756	315	5	4740	9.02857	1	0.999975	43.3671
INTERPRO	IPR024178:Oestrogen receptor/oestrogen-related receptor	3	0.222222	0.038481	ENSG00000196482, ENSG00000091831, ENSG00000173153	1233	5	18559	9.03114	1	0.791009	48.8084
INTERPRO	IPR018501:DDT domain superfamily	3	0.222222	0.038481	ENSG00000009954, ENSG00000198604, ENSG00000171634	1233	5	18559	9.03114	1	0.791009	48.8084
GOTERM_MF_DIRECT	GO:0045499~chemorepellent activity	6	0.444444	0.0386113	ENSG00000187764, ENSG00000138623, ENSG00000075213, ENSG00000157168, ENSG00000010319, ENSG00000137872	1196	27	16881	3.13657	1	0.734376	47.1322
GOTERM_MF_DIRECT	GO:0004879~RNA polymerase II transcription factor activity, ligand-activated sequence-specific DNA binding	7	0.518519	0.0389268	ENSG00000186951, ENSG00000091831, ENSG00000069667, ENSG00000164749, ENSG00000173153, ENSG00000025434, ENSG00000132170	1196	36	16881	2.7445	1	0.727631	47.4123
UP_SEQ_FEATURE	repeat:HEAT 3	8	0.592593	0.0394182	ENSG00000136813, ENSG00000144712, ENSG00000134444, ENSG00000137713, ENSG00000109805, ENSG00000075151, ENSG00000095564, ENSG00000168038	1289	50	20063	2.49036	1	0.863476	52.1967
COG_ONTOLOGY	Cell division and chromosome partitioning	15	1.11111	0.0395958	ENSG00000100106, ENSG00000137177, ENSG00000133454, ENSG00000145675, ENSG00000044459, ENSG00000183092, ENSG00000131018, ENSG00000117461, ENSG00000151914, ENSG00000150764, ENSG00000118007, ENSG00000163749, ENSG00000054282, ENSG00000066923, ENSG00000152359	148	117	2026	1.75502	0.746815	0.496825	29.9029
GOTERM_BP_DIRECT	GO:2001240~negative regulation of extrinsic apoptotic signaling pathway in absence of ligand	7	0.518519	0.0397193	ENSG00000064655, ENSG00000157168, ENSG00000232810, ENSG00000091732, ENSG00000204388, ENSG00000187871, ENSG00000137764	1162	37	16792	2.73396	1	0.874278	52.9533
GOTERM_BP_DIRECT	GO:0048813~dendrite morphogenesis	7	0.518519	0.0397193	ENSG00000141503, ENSG00000171587, ENSG00000075213, ENSG00000142599, ENSG00000143126, ENSG00000248905, ENSG00000136238	1162	37	16792	2.73396	1	0.874278	52.9533
INTERPRO	IPR027231:Semaphorin	5	0.37037	0.0398641	ENSG00000187764, ENSG00000138623, ENSG00000075213, ENSG00000010319, ENSG00000137872	1233	20	18559	3.76298	1	0.795886	50.0504
INTERPRO	IPR013806:Kringle-like fold	6	0.444444	0.0401017	ENSG00000100985, ENSG00000180210, ENSG00000248672, ENSG00000173531, ENSG00000197081, ENSG00000054219	1233	29	18559	3.11419	1	0.791146	50.2609
UP_SEQ_FEATURE	region of interest:Ligand-binding	6	0.444444	0.0403733	ENSG00000186951, ENSG00000077092, ENSG00000151090, ENSG00000069667, ENSG00000025434, ENSG00000132170	1289	30	20063	3.11296	1	0.866354	53.0615
KEGG_PATHWAY	hsa04540:Gap junction	12	0.888889	0.0403985	ENSG00000138798, ENSG00000132155, ENSG00000043591, ENSG00000142875, ENSG00000096433, ENSG00000185532, ENSG00000100030, ENSG00000123416, ENSG00000137764, ENSG00000154229, ENSG00000138031, ENSG00000173175	479	88	6879	1.95834	0.999987	0.191367	41.9069
GOTERM_CC_DIRECT	GO:0001917~photoreceptor inner segment	7	0.518519	0.0404558	ENSG00000058453, ENSG00000078369, ENSG00000095397, ENSG00000079805, ENSG00000140463, ENSG00000197959, ENSG00000127928	1232	38	18224	2.72488	1	0.536455	45.903
BIOCARTA	h_crebPathway:Transcription factor CREB and its extracellular signals	7	0.518519	0.0404966	ENSG00000145675, ENSG00000118260, ENSG00000142875, ENSG00000100030, ENSG00000154229, ENSG00000136238, ENSG00000114302	159	27	1625	2.64966	0.999976	0.829787	41.6886
BIOCARTA	h_edg1Pathway:Phospholipids as signalling intermediaries	7	0.518519	0.0404966	ENSG00000145675, ENSG00000078369, ENSG00000100030, ENSG00000259207, ENSG00000127928, ENSG00000154229, ENSG00000136238	159	27	1625	2.64966	0.999976	0.829787	41.6886
BIOCARTA	h_mPRPathway:How Progesterone Initiates the Oocyte Maturation	8	0.592593	0.0405952	ENSG00000130429, ENSG00000163466, ENSG00000142875, ENSG00000078369, ENSG00000100030, ENSG00000241685, ENSG00000127928, ENSG00000114302	159	34	1625	2.40474	0.999976	0.78162	41.7666
BIOCARTA	h_gpcrPathway:Signaling Pathway from G-Protein Families	8	0.592593	0.0405952	ENSG00000132155, ENSG00000118260, ENSG00000142875, ENSG00000078369, ENSG00000127928, ENSG00000154229, ENSG00000143933, ENSG00000114302	159	34	1625	2.40474	0.999976	0.78162	41.7666
UP_SEQ_FEATURE	domain:UBA	7	0.518519	0.0408408	ENSG00000160584, ENSG00000131023, ENSG00000154127, ENSG00000170145, ENSG00000072518, ENSG00000137073, ENSG00000075413	1289	40	20063	2.72384	1	0.865856	53.4794
INTERPRO	IPR021184:Tumour necrosis factor, conserved site	4	0.296296	0.0408643	ENSG00000232810, ENSG00000248871, ENSG00000226979, ENSG00000161955	1233	12	18559	5.0173	1	0.790829	50.9309
UP_KEYWORDS	Coated pit	8	0.592593	0.0408962	ENSG00000100478, ENSG00000137343, ENSG00000142192, ENSG00000111737, ENSG00000123384, ENSG00000079805, ENSG00000205726, ENSG00000196586	1306	51	20581	2.47197	1	0.251219	45.049
KEGG_PATHWAY	hsa05412:Arrhythmogenic right ventricular cardiomyopathy (ARVC)	10	0.740741	0.0409442	ENSG00000182389, ENSG00000007402, ENSG00000075624, ENSG00000077943, ENSG00000148737, ENSG00000173402, ENSG00000259207, ENSG00000075429, ENSG00000165995, ENSG00000137809	479	67	6879	2.14346	0.999989	0.190512	42.3405
SMART	SM00072:GuKc	6	0.444444	0.0410542	ENSG00000187391, ENSG00000182389, ENSG00000132535, ENSG00000105926, ENSG00000150672, ENSG00000165995	786	25	10057	3.07084	1	0.685576	44.4363
GOTERM_BP_DIRECT	GO:0032922~circadian regulation of gene expression	9	0.666667	0.0412717	ENSG00000186951, ENSG00000133794, ENSG00000049246, ENSG00000205213, ENSG00000108557, ENSG00000069667, ENSG00000121671, ENSG00000198900, ENSG00000186298	1162	57	16792	2.28173	1	0.881104	54.3483
GOTERM_CC_DIRECT	GO:0005814~centriole	14	1.03704	0.0413031	ENSG00000116127, ENSG00000204536, ENSG00000186094, ENSG00000116198, ENSG00000044459, ENSG00000058453, ENSG00000186638, ENSG00000140463, ENSG00000119242, ENSG00000204388, ENSG00000121289, ENSG00000051825, ENSG00000054282, ENSG00000152359	1232	113	18224	1.83266	1	0.533669	46.6094
GOTERM_BP_DIRECT	GO:0007605~sensory perception of sound	16	1.18519	0.041447	ENSG00000116127, ENSG00000166402, ENSG00000164199, ENSG00000138081, ENSG00000164904, ENSG00000145864, ENSG00000095397, ENSG00000091536, ENSG00000196586, ENSG00000213892, ENSG00000170615, ENSG00000150275, ENSG00000166833, ENSG00000204248, ENSG00000053918, ENSG00000151090	1162	133	16792	1.73846	1	0.879045	54.5033
GOTERM_BP_DIRECT	GO:0060509~Type I pneumocyte differentiation	3	0.222222	0.0415056	ENSG00000118260, ENSG00000147862, ENSG00000151090	1162	5	16792	8.67057	1	0.876263	54.5551
UP_KEYWORDS	Ion transport	53	3.92593	0.0418715	ENSG00000183023, ENSG00000145864, ENSG00000091513, ENSG00000164626, ENSG00000007402, ENSG00000145451, ENSG00000064651, ENSG00000165995, ENSG00000138821, ENSG00000146477, ENSG00000124568, ENSG00000164756, ENSG00000124564, ENSG00000196296, ENSG00000187486, ENSG00000175003, ENSG00000084453, ENSG00000154864, ENSG00000053918, ENSG00000169427, ENSG00000100346, ENSG00000213719, ENSG00000149403, ENSG0000…	1306	642	20581	1.30096	1	0.253369	45.8448
KEGG_PATHWAY	hsa05416:Viral myocarditis	9	0.666667	0.0419062	ENSG00000075624, ENSG00000204257, ENSG00000241106, ENSG00000204252, ENSG00000075151, ENSG00000173402, ENSG00000234745, ENSG00000204642, ENSG00000136238	479	57	6879	2.26755	0.999992	0.191433	43.0976
SMART	SM00423:PSI	8	0.592593	0.0421011	ENSG00000187764, ENSG00000076356, ENSG00000138623, ENSG00000075213, ENSG00000259207, ENSG00000004399, ENSG00000010319, ENSG00000137872	786	42	10057	2.43717	1	0.671415	45.2805
SMART	SM00338:BRLZ	9	0.666667	0.0424858	ENSG00000082641, ENSG00000118260, ENSG00000092067, ENSG00000213676, ENSG00000112182, ENSG00000050344, ENSG00000182158, ENSG00000075426, ENSG00000153879	786	51	10057	2.25797	1	0.652599	45.5878
GOTERM_CC_DIRECT	GO:0005891~voltage-gated calcium channel complex	6	0.444444	0.0427328	ENSG00000182389, ENSG00000007402, ENSG00000184588, ENSG00000165995, ENSG00000198216, ENSG00000100346	1232	29	18224	3.06046	1	0.536019	47.7818
GOTERM_CC_DIRECT	GO:0071556~integral component of lumenal side of endoplasmic reticulum membrane	6	0.444444	0.0427328	ENSG00000231925, ENSG00000118762, ENSG00000234745, ENSG00000138600, ENSG00000157837, ENSG00000204642	1232	29	18224	3.06046	1	0.536019	47.7818
GOTERM_MF_DIRECT	GO:0046982~protein heterodimerization activity	44	3.25926	0.0429817	ENSG00000203760, ENSG00000178764, ENSG00000160199, ENSG00000132155, ENSG00000137090, ENSG00000166949, ENSG00000186625, ENSG00000081189, ENSG00000135100, ENSG00000151348, ENSG00000143473, ENSG00000130202, ENSG00000143437, ENSG00000077044, ENSG00000124635, ENSG00000153879, ENSG00000172350, ENSG00000145934, ENSG00000092607, ENSG00000197061, ENSG00000092067, ENSG00000123411, ENSG00000108788, ENSG0000…	1196	465	16881	1.33557	1	0.753705	50.8909
SMART	SM00249:PHD	13	0.962963	0.0431814	ENSG00000079263, ENSG00000078403, ENSG00000197724, ENSG00000025293, ENSG00000100207, ENSG00000009954, ENSG00000040633, ENSG00000198604, ENSG00000107077, ENSG00000108557, ENSG00000119403, ENSG00000166436, ENSG00000171634	786	89	10057	1.86896	1	0.637689	46.1393
UP_SEQ_FEATURE	compositionally biased region:Thr-rich	8	0.592593	0.0432598	ENSG00000174197, ENSG00000130518, ENSG00000145850, ENSG00000175161, ENSG00000171634, ENSG00000213024, ENSG00000164694, ENSG00000158636	1289	51	20063	2.44153	1	0.877799	55.5861
GOTERM_MF_DIRECT	GO:0008186~RNA-dependent ATPase activity	3	0.222222	0.0433624	ENSG00000100201, ENSG00000198563, ENSG00000132740	1196	5	16881	8.46873	1	0.747832	51.2062
GOTERM_MF_DIRECT	GO:0051525~NFAT protein binding	3	0.222222	0.0433624	ENSG00000186951, ENSG00000066336, ENSG00000136574	1196	5	16881	8.46873	1	0.747832	51.2062
KEGG_PATHWAY	hsa05161:Hepatitis B	17	1.25926	0.0433827	ENSG00000166888, ENSG00000117020, ENSG00000150455, ENSG00000132155, ENSG00000145675, ENSG00000118260, ENSG00000232810, ENSG00000134574, ENSG00000182158, ENSG00000100985, ENSG00000115415, ENSG00000105810, ENSG00000213676, ENSG00000117461, ENSG00000100030, ENSG00000154229, ENSG00000123374	479	145	6879	1.68372	0.999994	0.194438	44.2418
GOTERM_BP_DIRECT	GO:0043547~positive regulation of GTPase activity	51	3.77778	0.0437194	ENSG00000187764, ENSG00000138798, ENSG00000169220, ENSG00000154783, ENSG00000154358, ENSG00000111785, ENSG00000071189, ENSG00000157985, ENSG00000103126, ENSG00000155903, ENSG00000141376, ENSG00000145191, ENSG00000183155, ENSG00000066248, ENSG00000157168, ENSG00000166444, ENSG00000104880, ENSG00000169756, ENSG00000149182, ENSG00000196712, ENSG00000186635, ENSG00000043591, ENSG00000110514, ENSG0000…	1162	565	16792	1.30442	1	0.886622	56.4686
GOTERM_MF_DIRECT	GO:0005089~Rho guanyl-nucleotide exchange factor activity	11	0.814815	0.0444374	ENSG00000066248, ENSG00000104728, ENSG00000120278, ENSG00000240771, ENSG00000154783, ENSG00000154358, ENSG00000104880, ENSG00000196155, ENSG00000205726, ENSG00000268861, ENSG00000124126, ENSG00000160145	1196	77	16881	2.01636	1	0.747738	52.0862
GOTERM_BP_DIRECT	GO:0038128~ERBB2 signaling pathway	7	0.518519	0.0445149	ENSG00000138798, ENSG00000080824, ENSG00000145675, ENSG00000157168, ENSG00000178568, ENSG00000113070, ENSG00000141736	1162	38	16792	2.66202	1	0.888212	57.1375
GOTERM_CC_DIRECT	GO:0031252~cell leading edge	7	0.518519	0.045186	ENSG00000159753, ENSG00000141376, ENSG00000163466, ENSG00000143776, ENSG00000067606, ENSG00000079691, ENSG00000151914	1232	39	18224	2.65501	1	0.546634	49.7376
GOTERM_BP_DIRECT	GO:0001892~embryonic placenta development	5	0.37037	0.0452605	ENSG00000118762, ENSG00000112561, ENSG00000143437, ENSG00000171634, ENSG00000164442	1162	20	16792	3.61274	1	0.889473	57.7554
UP_KEYWORDS	Proto-oncogene	23	1.7037	0.0453746	ENSG00000182511, ENSG00000084676, ENSG00000072364, ENSG00000132155, ENSG00000077092, ENSG00000157933, ENSG00000066336, ENSG00000182158, ENSG00000107807, ENSG00000172493, ENSG00000162367, ENSG00000153814, ENSG00000168143, ENSG00000078403, ENSG00000141376, ENSG00000085276, ENSG00000149948, ENSG00000182578, ENSG00000118689, ENSG00000167085, ENSG00000198900, ENSG00000154229, ENSG00000167193	1306	236	20581	1.53582	1	0.268604	48.6157
KEGG_PATHWAY	hsa04152:AMPK signaling pathway	15	1.11111	0.0453791	ENSG00000171105, ENSG00000117020, ENSG00000114268, ENSG00000145675, ENSG00000118260, ENSG00000137713, ENSG00000074211, ENSG00000076555, ENSG00000182158, ENSG00000073711, ENSG00000117461, ENSG00000103197, ENSG00000118689, ENSG00000124253, ENSG00000132170	479	123	6879	1.75136	0.999997	0.199427	45.755
KEGG_PATHWAY	hsa00561:Glycerolipid metabolism	9	0.666667	0.0457907	ENSG00000102780, ENSG00000149091, ENSG00000062282, ENSG00000164904, ENSG00000175445, ENSG00000132793, ENSG00000134324, ENSG00000077044, ENSG00000111275	479	58	6879	2.22846	0.999997	0.197981	46.0623
BIOCARTA	h_sppaPathway:Aspirin Blocks Signaling Pathway Involved in Platelet Activation	6	0.444444	0.0459669	ENSG00000180210, ENSG00000132155, ENSG00000078369, ENSG00000100030, ENSG00000127928, ENSG00000154229	159	21	1625	2.92004	0.999994	0.779466	45.8802
KEGG_PATHWAY	hsa04144:Endocytosis	25	1.85185	0.0460688	ENSG00000166949, ENSG00000157985, ENSG00000078747, ENSG00000197081, ENSG00000234745, ENSG00000111540, ENSG00000204388, ENSG00000140600, ENSG00000204642, ENSG00000107295, ENSG00000130429, ENSG00000163466, ENSG00000107242, ENSG00000067606, ENSG00000149182, ENSG00000241685, ENSG00000204390, ENSG00000120860, ENSG00000186635, ENSG00000148498, ENSG00000111737, ENSG00000197959, ENSG00000079805, ENSG0000…	479	241	6879	1.48975	0.999997	0.196061	46.2689
GOTERM_BP_DIRECT	GO:0046627~negative regulation of insulin receptor signaling pathway	6	0.444444	0.0464878	ENSG00000184557, ENSG00000106070, ENSG00000067606, ENSG00000103197, ENSG00000124160, ENSG00000107104	1162	29	16792	2.98985	1	0.893258	58.7544
GOTERM_BP_DIRECT	GO:0043542~endothelial cell migration	6	0.444444	0.0464878	ENSG00000115415, ENSG00000140945, ENSG00000010438, ENSG00000239697, ENSG00000004399, ENSG00000248871	1162	29	16792	2.98985	1	0.893258	58.7544
UP_SEQ_FEATURE	DNA-binding region:A.T hook 1	4	0.296296	0.0465078	ENSG00000152217, ENSG00000126464, ENSG00000149948, ENSG00000080603	1289	13	20063	4.78916	1	0.892895	58.2733
UP_SEQ_FEATURE	DNA-binding region:A.T hook 2	4	0.296296	0.0465078	ENSG00000152217, ENSG00000126464, ENSG00000149948, ENSG00000080603	1289	13	20063	4.78916	1	0.892895	58.2733
SMART	SM00261:FU	5	0.37037	0.0467258	ENSG00000171105, ENSG00000140564, ENSG00000178568, ENSG00000146374, ENSG00000141736	786	18	10057	3.55421	1	0.647493	48.8697
GOTERM_BP_DIRECT	GO:0007165~signal transduction	96	7.11111	0.0469396	ENSG00000138798, ENSG00000091831, ENSG00000118260, ENSG00000197081, ENSG00000174130, ENSG00000184588, ENSG00000151348, ENSG00000076604, ENSG00000141401, ENSG00000161955, ENSG00000103126, ENSG00000077044, ENSG00000248871, ENSG00000143412, ENSG00000171051, ENSG00000138031, ENSG00000155903, ENSG00000142875, ENSG00000100030, ENSG00000154217, ENSG00000127928, ENSG00000138100, ENSG00000132170, ENSG0000…	1162	1161	16792	1.19491	1	0.892863	59.1165
UP_SEQ_FEATURE	zinc finger region:PHD-type	8	0.592593	0.0473349	ENSG00000079263, ENSG00000197724, ENSG00000025293, ENSG00000009954, ENSG00000040633, ENSG00000198604, ENSG00000108557, ENSG00000166436	1289	52	20063	2.39458	1	0.894084	58.9327
PIR_SUPERFAMILY	PIRSF002527:estrogen receptor-like nuclear receptor	3	0.222222	0.0474021	ENSG00000196482, ENSG00000091831, ENSG00000173153	127	5	1692	7.9937	0.996754	0.996754	42.6368
GOTERM_BP_DIRECT	GO:0016569~covalent chromatin modification	14	1.03704	0.0481741	ENSG00000127616, ENSG00000102974, ENSG00000158019, ENSG00000158636, ENSG00000124177, ENSG00000077080, ENSG00000189079, ENSG00000169925, ENSG00000163939, ENSG00000198945, ENSG00000049618, ENSG00000163935, ENSG00000119403, ENSG00000171634	1162	113	16792	1.79038	1	0.89646	60.0905
GOTERM_MF_DIRECT	GO:0019899~enzyme binding	33	2.44444	0.0482671	ENSG00000084676, ENSG00000132155, ENSG00000091831, ENSG00000118260, ENSG00000197081, ENSG00000107077, ENSG00000174469, ENSG00000103126, ENSG00000129566, ENSG00000115415, ENSG00000155111, ENSG00000142192, ENSG00000140465, ENSG00000151090, ENSG00000108219, ENSG00000204388, ENSG00000259207, ENSG00000167193, ENSG00000132170, ENSG00000103510, ENSG00000185651, ENSG00000141627, ENSG00000160712, ENSG0000…	1196	333	16881	1.39874	1	0.768322	55.1017
GOTERM_MF_DIRECT	GO:0008134~transcription factor binding	29	2.14815	0.0483701	ENSG00000127616, ENSG00000091831, ENSG00000166949, ENSG00000069667, ENSG00000107882, ENSG00000143437, ENSG00000153879, ENSG00000170615, ENSG00000147889, ENSG00000108509, ENSG00000114126, ENSG00000141376, ENSG00000100030, ENSG00000149948, ENSG00000108788, ENSG00000197548, ENSG00000136574, ENSG00000132170, ENSG00000103510, ENSG00000145675, ENSG00000069275, ENSG00000068024, ENSG00000132740, ENSG0000…	1196	284	16881	1.44127	1	0.760861	55.1802
INTERPRO	IPR020683:Ankyrin repeat-containing domain	26	1.92593	0.0484195	ENSG00000089091, ENSG00000204498, ENSG00000259030, ENSG00000185046, ENSG00000157985, ENSG00000064999, ENSG00000168016, ENSG00000147889, ENSG00000108509, ENSG00000041515, ENSG00000171735, ENSG00000135423, ENSG00000116783, ENSG00000115419, ENSG00000153064, ENSG00000270898, ENSG00000149091, ENSG00000198720, ENSG00000204371, ENSG00000167522, ENSG00000115239, ENSG00000001629, ENSG00000184381, ENSG0000…	1233	265	18559	1.47679	1	0.838729	57.1251
SMART	SM00220:S_TKc	38	2.81481	0.0485088	ENSG00000160602, ENSG00000080823, ENSG00000132155, ENSG00000138696, ENSG00000154358, ENSG00000146216, ENSG00000055332, ENSG00000141503, ENSG00000155111, ENSG00000160584, ENSG00000143776, ENSG00000142875, ENSG00000100030, ENSG00000091436, ENSG00000072518, ENSG00000075413, ENSG00000123374, ENSG00000071909, ENSG00000183765, ENSG00000117020, ENSG00000168067, ENSG00000101306, ENSG00000188322, ENSG0000…	786	359	10057	1.35436	1	0.642745	50.1941
GOTERM_MF_DIRECT	GO:0005319~lipid transporter activity	5	0.37037	0.0486891	ENSG00000141458, ENSG00000267467, ENSG00000084674, ENSG00000163933, ENSG00000087237	1196	20	16881	3.52864	1	0.755096	55.4228
SMART	SM00290:ZnF_UBP	4	0.296296	0.0486925	ENSG00000058056, ENSG00000140455, ENSG00000089234, ENSG00000164663	786	11	10057	4.65279	1	0.626223	50.3287
UP_KEYWORDS	Kinetochore	12	0.888889	0.0488199	ENSG00000203760, ENSG00000197724, ENSG00000161888, ENSG00000075188, ENSG00000158805, ENSG00000138092, ENSG00000152253, ENSG00000141200, ENSG00000100162, ENSG00000002822, ENSG00000254093, ENSG00000186298	1306	99	20581	1.91016	1	0.282897	51.2117
GOTERM_BP_DIRECT	GO:0050821~protein stabilization	16	1.18519	0.0488465	ENSG00000080824, ENSG00000145675, ENSG00000049246, ENSG00000118260, ENSG00000166949, ENSG00000130787, ENSG00000167874, ENSG00000187446, ENSG00000058056, ENSG00000147889, ENSG00000213221, ENSG00000204388, ENSG00000167085, ENSG00000184357, ENSG00000127946, ENSG00000183765	1162	136	16792	1.70011	1	0.897142	60.6118
UP_SEQ_FEATURE	zinc finger region:Phorbol-ester/DAG-type 2	5	0.37037	0.0489654	ENSG00000102780, ENSG00000149091, ENSG00000077044, ENSG00000066933, ENSG00000154229	1289	22	20063	3.53745	1	0.8992	60.2036
UP_SEQ_FEATURE	zinc finger region:Phorbol-ester/DAG-type 1	5	0.37037	0.0489654	ENSG00000102780, ENSG00000149091, ENSG00000077044, ENSG00000066933, ENSG00000154229	1289	22	20063	3.53745	1	0.8992	60.2036
UP_KEYWORDS	Blood group antigen	6	0.444444	0.0491805	ENSG00000176920, ENSG00000026508, ENSG00000174951, ENSG00000004939, ENSG00000235169, ENSG00000175164	1306	32	20581	2.95478	1	0.281456	51.4763
UP_KEYWORDS	Endosome	41	3.03704	0.0495304	ENSG00000136813, ENSG00000101337, ENSG00000154783, ENSG00000100242, ENSG00000138670, ENSG00000071189, ENSG00000109180, ENSG00000143473, ENSG00000002919, ENSG00000138246, ENSG00000138600, ENSG00000165006, ENSG00000010322, ENSG00000185664, ENSG00000111540, ENSG00000239732, ENSG00000148219, ENSG00000115020, ENSG00000241106, ENSG00000120088, ENSG00000140600, ENSG00000123374, ENSG00000187391, ENSG0000…	1306	481	20581	1.34327	1	0.279998	51.7317
GOTERM_BP_DIRECT	GO:0045668~negative regulation of osteoblast differentiation	7	0.518519	0.0496565	ENSG00000187764, ENSG00000105810, ENSG00000166949, ENSG00000232810, ENSG00000157933, ENSG00000107882, ENSG00000068024	1162	39	16792	2.59376	1	0.89847	61.2312
KEGG_PATHWAY	hsa05032:Morphine addiction	12	0.888889	0.0496722	ENSG00000142875, ENSG00000078369, ENSG00000154678, ENSG00000145864, ENSG00000184588, ENSG00000167083, ENSG00000136928, ENSG00000127928, ENSG00000154229, ENSG00000138031, ENSG00000173175, ENSG00000172572	479	91	6879	1.89378	0.999999	0.206907	48.8816
KEGG_PATHWAY	hsa05168:Herpes simplex infection	20	1.48148	0.0501569	ENSG00000165119, ENSG00000179295, ENSG00000049246, ENSG00000232810, ENSG00000055332, ENSG00000204252, ENSG00000130202, ENSG00000234745, ENSG00000186298, ENSG00000115415, ENSG00000239732, ENSG00000184557, ENSG00000204267, ENSG00000133794, ENSG00000204257, ENSG00000106804, ENSG00000241106, ENSG00000226979, ENSG00000204642, ENSG00000123374	479	183	6879	1.56953	0.999999	0.205703	49.2239
KEGG_PATHWAY	hsa04724:Glutamatergic synapse	14	1.03704	0.0518931	ENSG00000164082, ENSG00000149403, ENSG00000078369, ENSG00000173175, ENSG00000138031, ENSG00000132535, ENSG00000096433, ENSG00000142875, ENSG00000100030, ENSG00000135423, ENSG00000167083, ENSG00000127928, ENSG00000115419, ENSG00000154229	479	114	6879	1.76365	1	0.209144	50.4328
SMART	SM00571:DDT	3	0.222222	0.0519182	ENSG00000009954, ENSG00000198604, ENSG00000171634	786	5	10057	7.6771	1	0.633326	52.6382
UP_SEQ_FEATURE	domain:DDT	3	0.222222	0.0519506	ENSG00000009954, ENSG00000198604, ENSG00000171634	1289	6	20063	7.78239	1	0.909955	62.4348
UP_SEQ_FEATURE	DNA-binding region:Homeobox 3	3	0.222222	0.0519506	ENSG00000136367, ENSG00000178764, ENSG00000174306	1289	6	20063	7.78239	1	0.909955	62.4348
UP_SEQ_FEATURE	domain:Link	3	0.222222	0.0519506	ENSG00000136011, ENSG00000026508, ENSG00000010327	1289	6	20063	7.78239	1	0.909955	62.4348
UP_SEQ_FEATURE	repeat:Spectrin 22	3	0.222222	0.0519506	ENSG00000131018, ENSG00000151914, ENSG00000127603	1289	6	20063	7.78239	1	0.909955	62.4348
UP_SEQ_FEATURE	active site:Proton acceptor	55	4.07407	0.052139	ENSG00000138696, ENSG00000154358, ENSG00000141503, ENSG00000155111, ENSG00000160584, ENSG00000204217, ENSG00000142875, ENSG00000100030, ENSG00000072518, ENSG00000116783, ENSG00000075413, ENSG00000071909, ENSG00000123374, ENSG00000117020, ENSG00000182511, ENSG00000188322, ENSG00000086015, ENSG00000112742, ENSG00000104936, ENSG00000131023, ENSG00000170145, ENSG00000137764, ENSG00000111275, ENSG0000…	1289	672	20063	1.2739	1	0.908022	62.5715
UP_KEYWORDS	Centromere	15	1.11111	0.0525032	ENSG00000203760, ENSG00000102974, ENSG00000197724, ENSG00000161888, ENSG00000075188, ENSG00000158805, ENSG00000152253, ENSG00000138092, ENSG00000118007, ENSG00000141200, ENSG00000100162, ENSG00000002822, ENSG00000254093, ENSG00000066923, ENSG00000186298	1306	137	20581	1.72542	1	0.291191	53.8518
COG_ONTOLOGY	Carbohydrate transport and metabolism	7	0.518519	0.0526075	ENSG00000156515, ENSG00000140400, ENSG00000114480, ENSG00000123384, ENSG00000109323, ENSG00000164161, ENSG00000156510	148	38	2026	2.52169	0.840773	0.457992	37.8269
GOTERM_BP_DIRECT	GO:0055072~iron ion homeostasis	6	0.444444	0.052734	ENSG00000010704, ENSG00000156398, ENSG00000147454, ENSG00000106327, ENSG00000091513, ENSG00000067141	1162	30	16792	2.89019	1	0.909855	63.5015
INTERPRO	IPR017986:WD40-repeat-containing domain	29	2.14815	0.0530867	ENSG00000104728, ENSG00000198876, ENSG00000215529, ENSG00000103657, ENSG00000185800, ENSG00000129566, ENSG00000143476, ENSG00000196663, ENSG00000151779, ENSG00000143207, ENSG00000141376, ENSG00000110497, ENSG00000106638, ENSG00000162923, ENSG00000038358, ENSG00000130429, ENSG00000138002, ENSG00000078369, ENSG00000167549, ENSG00000134574, ENSG00000185658, ENSG00000075188, ENSG00000074211, ENSG0000…	1233	306	18559	1.42649	1	0.860106	60.5755
INTERPRO	IPR003124:WH2 domain	5	0.37037	0.0542324	ENSG00000168297, ENSG00000204991, ENSG00000156232, ENSG00000163431, ENSG00000082438	1233	22	18559	3.42089	1	0.860903	61.3816
GOTERM_CC_DIRECT	GO:0031941~filamentous actin	6	0.444444	0.0547784	ENSG00000133454, ENSG00000118762, ENSG00000067606, ENSG00000079691, ENSG00000140416, ENSG00000196586	1232	31	18224	2.86301	1	0.608761	56.7483
GOTERM_BP_DIRECT	GO:0060333~interferon-gamma-mediated signaling pathway	10	0.740741	0.0551435	ENSG00000115415, ENSG00000149294, ENSG00000026508, ENSG00000132256, ENSG00000128604, ENSG00000234745, ENSG00000132274, ENSG00000112343, ENSG00000204642, ENSG00000135114	1162	71	16792	2.03534	1	0.917262	65.1906
GOTERM_BP_DIRECT	GO:0000226~microtubule cytoskeleton organization	10	0.740741	0.0551435	ENSG00000170296, ENSG00000067606, ENSG00000072518, ENSG00000075413, ENSG00000140463, ENSG00000151914, ENSG00000123416, ENSG00000116641, ENSG00000168038, ENSG00000184144	1162	71	16792	2.03534	1	0.917262	65.1906
GOTERM_BP_DIRECT	GO:0071377~cellular response to glucagon stimulus	7	0.518519	0.0551475	ENSG00000142875, ENSG00000078369, ENSG00000105550, ENSG00000124253, ENSG00000138031, ENSG00000173175, ENSG00000114302	1162	40	16792	2.52892	1	0.915031	65.1933
INTERPRO	IPR017956:AT hook, DNA-binding motif	3	0.222222	0.0552153	ENSG00000152217, ENSG00000149948, ENSG00000080603	1233	6	18559	7.52595	1	0.860844	62.0607
UP_SEQ_FEATURE	repeat:HEAT 4	7	0.518519	0.0552509	ENSG00000136813, ENSG00000144712, ENSG00000137713, ENSG00000109805, ENSG00000075151, ENSG00000095564, ENSG00000168038	1289	43	20063	2.5338	1	0.918036	64.7636
UP_KEYWORDS	Immunity	42	3.11111	0.0557534	ENSG00000177830, ENSG00000132256, ENSG00000166278, ENSG00000078747, ENSG00000243649, ENSG00000174130, ENSG00000112561, ENSG00000055332, ENSG00000234745, ENSG00000161955, ENSG00000113263, ENSG00000204264, ENSG00000132664, ENSG00000204267, ENSG00000239732, ENSG00000141293, ENSG00000241106, ENSG00000182578, ENSG00000131981, ENSG00000174371, ENSG00000128604, ENSG00000184371, ENSG00000112343, ENSG0000…	1306	500	20581	1.32374	1	0.30326	56.0705
INTERPRO	IPR003595:Protein-tyrosine phosphatase, catalytic	9	0.666667	0.0558901	ENSG00000173482, ENSG00000179295, ENSG00000060656, ENSG00000079308, ENSG00000100330, ENSG00000169410, ENSG00000134242, ENSG00000127947, ENSG00000070159	1233	63	18559	2.15027	1	0.859235	62.5205
KEGG_PATHWAY	hsa00380:Tryptophan metabolism	7	0.518519	0.0559394	ENSG00000105607, ENSG00000153086, ENSG00000164904, ENSG00000140465, ENSG00000197444, ENSG00000111275, ENSG00000104951	479	40	6879	2.5132	1	0.220769	53.1477
KEGG_PATHWAY	hsa00620:Pyruvate metabolism	7	0.518519	0.0559394	ENSG00000164904, ENSG00000173599, ENSG00000170634, ENSG00000076555, ENSG00000124253, ENSG00000111275, ENSG00000131069	479	40	6879	2.5132	1	0.220769	53.1477
GOTERM_BP_DIRECT	GO:0030837~negative regulation of actin filament polymerization	4	0.296296	0.0559471	ENSG00000130787, ENSG00000140463, ENSG00000107104, ENSG00000247596	1162	13	16792	4.44645	1	0.915891	65.7372
GOTERM_BP_DIRECT	GO:0048712~negative regulation of astrocyte differentiation	4	0.296296	0.0559471	ENSG00000180210, ENSG00000173406, ENSG00000149948, ENSG00000196712	1162	13	16792	4.44645	1	0.915891	65.7372
GOTERM_BP_DIRECT	GO:0034122~negative regulation of toll-like receptor signaling pathway	4	0.296296	0.0559471	ENSG00000239732, ENSG00000204498, ENSG00000205213, ENSG00000130768	1162	13	16792	4.44645	1	0.915891	65.7372
UP_SEQ_FEATURE	repeat:WD 1	26	1.92593	0.0559703	ENSG00000198876, ENSG00000103657, ENSG00000185800, ENSG00000129566, ENSG00000196663, ENSG00000143476, ENSG00000151779, ENSG00000143207, ENSG00000141376, ENSG00000110497, ENSG00000106638, ENSG00000162923, ENSG00000038358, ENSG00000130429, ENSG00000138002, ENSG00000078369, ENSG00000167549, ENSG00000134574, ENSG00000075188, ENSG00000074211, ENSG00000185658, ENSG00000241685, ENSG00000144895, ENSG0000…	1289	278	20063	1.4557	1	0.91825	65.2528
UP_SEQ_FEATURE	repeat:WD 2	26	1.92593	0.0559703	ENSG00000198876, ENSG00000103657, ENSG00000185800, ENSG00000129566, ENSG00000196663, ENSG00000143476, ENSG00000151779, ENSG00000143207, ENSG00000141376, ENSG00000110497, ENSG00000106638, ENSG00000162923, ENSG00000038358, ENSG00000130429, ENSG00000138002, ENSG00000078369, ENSG00000167549, ENSG00000134574, ENSG00000075188, ENSG00000074211, ENSG00000185658, ENSG00000241685, ENSG00000144895, ENSG0000…	1289	278	20063	1.4557	1	0.91825	65.2528
KEGG_PATHWAY	hsa04921:Oxytocin signaling pathway	17	1.25926	0.0560931	ENSG00000182389, ENSG00000101306, ENSG00000132155, ENSG00000075624, ENSG00000081189, ENSG00000173175, ENSG00000138031, ENSG00000186298, ENSG00000007402, ENSG00000096433, ENSG00000142875, ENSG00000100030, ENSG00000075429, ENSG00000165995, ENSG00000137764, ENSG00000154229, ENSG00000143933	479	150	6879	1.6276	1	0.218269	53.2481
UP_SEQ_FEATURE	domain:G-patch	5	0.37037	0.0563716	ENSG00000186566, ENSG00000004534, ENSG00000003756, ENSG00000254093, ENSG00000105705	1289	23	20063	3.38365	1	0.917271	65.5229
UP_KEYWORDS	Calcium channel	9	0.666667	0.0563909	ENSG00000162341, ENSG00000182389, ENSG00000007402, ENSG00000096433, ENSG00000092439, ENSG00000075429, ENSG00000165995, ENSG00000198216, ENSG00000100346	1306	66	20581	2.14893	1	0.302958	56.4938
GOTERM_MF_DIRECT	GO:0042826~histone deacetylase binding	13	0.962963	0.0563943	ENSG00000177374, ENSG00000080824, ENSG00000081189, ENSG00000068024, ENSG00000065060, ENSG00000162367, ENSG00000108509, ENSG00000108840, ENSG00000204388, ENSG00000185591, ENSG00000167085, ENSG00000184357, ENSG00000136238	1196	102	16881	1.79891	1	0.797887	60.9211
UP_SEQ_FEATURE	repeat:Spectrin 5	4	0.296296	0.0564474	ENSG00000131018, ENSG00000151914, ENSG00000127603, ENSG00000160145	1289	14	20063	4.44708	1	0.91507	65.5737
UP_SEQ_FEATURE	region of interest:Stem	4	0.296296	0.0564474	ENSG00000187775, ENSG00000026508, ENSG00000197653, ENSG00000039139	1289	14	20063	4.44708	1	0.91507	65.5737
UP_SEQ_FEATURE	domain:Cytochrome b5 heme-binding	4	0.296296	0.0564474	ENSG00000139531, ENSG00000182224, ENSG00000221968, ENSG00000134824	1289	14	20063	4.44708	1	0.91507	65.5737
UP_SEQ_FEATURE	zinc finger region:UBP-type	4	0.296296	0.0564474	ENSG00000058056, ENSG00000140455, ENSG00000089234, ENSG00000164663	1289	14	20063	4.44708	1	0.91507	65.5737
GOTERM_MF_DIRECT	GO:0008601~protein phosphatase type 2A regulator activity	5	0.37037	0.0568959	ENSG00000137713, ENSG00000074211, ENSG00000055332, ENSG00000128989, ENSG00000073711	1196	21	16881	3.36061	1	0.793554	61.256
GOTERM_CC_DIRECT	GO:0090544~BAF-type complex	3	0.222222	0.056989	ENSG00000163939, ENSG00000049618, ENSG00000189079	1232	6	18224	7.3961	1	0.614178	58.229
GOTERM_CC_DIRECT	GO:0044354~macropinosome	3	0.222222	0.056989	ENSG00000130779, ENSG00000159753, ENSG00000079691	1232	6	18224	7.3961	1	0.614178	58.229
GOTERM_CC_DIRECT	GO:0071458~integral component of cytoplasmic side of endoplasmic reticulum membrane	3	0.222222	0.056989	ENSG00000118762, ENSG00000138600, ENSG00000157837	1232	6	18224	7.3961	1	0.614178	58.229
INTERPRO	IPR011042:Six-bladed beta-propeller, TolB-like	7	0.518519	0.0573032	ENSG00000138798, ENSG00000145934, ENSG00000119401, ENSG00000070061, ENSG00000123384, ENSG00000164062, ENSG00000164161	1233	42	18559	2.50865	1	0.86135	63.4663
UP_SEQ_FEATURE	domain:IQ 2	6	0.444444	0.0575048	ENSG00000108509, ENSG00000130518, ENSG00000171735, ENSG00000091536, ENSG00000066933, ENSG00000071909	1289	33	20063	2.82996	1	0.916586	66.2749
UP_SEQ_FEATURE	domain:IQ 1	6	0.444444	0.0575048	ENSG00000108509, ENSG00000130518, ENSG00000171735, ENSG00000091536, ENSG00000066933, ENSG00000071909	1289	33	20063	2.82996	1	0.916586	66.2749
INTERPRO	IPR013083:Zinc finger, RING/FYVE/PHD-type	40	2.96296	0.0578547	ENSG00000105229, ENSG00000132256, ENSG00000157450, ENSG00000119401, ENSG00000154783, ENSG00000164061, ENSG00000107077, ENSG00000076604, ENSG00000164663, ENSG00000166436, ENSG00000132274, ENSG00000178809, ENSG00000078403, ENSG00000143207, ENSG00000204991, ENSG00000108375, ENSG00000115020, ENSG00000040633, ENSG00000089234, ENSG00000100330, ENSG00000142546, ENSG00000119403, ENSG00000112343, ENSG0000…	1233	453	18559	1.32909	1	0.859196	63.8293
GOTERM_CC_DIRECT	GO:0030054~cell junction	41	3.03704	0.0583412	ENSG00000113742, ENSG00000164082, ENSG00000149403, ENSG00000169220, ENSG00000164061, ENSG00000185046, ENSG00000145864, ENSG00000159023, ENSG00000175920, ENSG00000106348, ENSG00000268861, ENSG00000150672, ENSG00000141503, ENSG00000255529, ENSG00000144283, ENSG00000145934, ENSG00000145451, ENSG00000149927, ENSG00000163618, ENSG00000166689, ENSG00000205726, ENSG00000075429, ENSG00000091844, ENSG0000…	1232	459	18224	1.32131	1	0.613752	59.1113
GOTERM_BP_DIRECT	GO:0051091~positive regulation of sequence-specific DNA binding transcription factor activity	13	0.962963	0.0584758	ENSG00000106785, ENSG00000127616, ENSG00000132256, ENSG00000108840, ENSG00000091831, ENSG00000119401, ENSG00000232810, ENSG00000149948, ENSG00000068024, ENSG00000132274, ENSG00000153879, ENSG00000112343, ENSG00000132170	1162	105	16792	1.78916	1	0.922981	67.405
UP_SEQ_FEATURE	repeat:TPR 3	16	1.18519	0.0585112	ENSG00000011485, ENSG00000138002, ENSG00000187775, ENSG00000111300, ENSG00000062725, ENSG00000132780, ENSG00000168016, ENSG00000104450, ENSG00000129933, ENSG00000197653, ENSG00000164941, ENSG00000100154, ENSG00000126214, ENSG00000114757, ENSG00000140463, ENSG00000198363	1289	150	20063	1.66024	1	0.917861	66.9297
KEGG_PATHWAY	hsa04932:Non-alcoholic fatty liver disease (NAFLD)	17	1.25926	0.0589151	ENSG00000171105, ENSG00000117020, ENSG00000117118, ENSG00000145675, ENSG00000178741, ENSG00000232810, ENSG00000160712, ENSG00000078747, ENSG00000175727, ENSG00000025434, ENSG00000082701, ENSG00000186951, ENSG00000184557, ENSG00000117461, ENSG00000108788, ENSG00000164258, ENSG00000136238	479	151	6879	1.61682	1	0.225108	55.0559
GOTERM_MF_DIRECT	GO:0003690~double-stranded DNA binding	11	0.814815	0.0592679	ENSG00000116062, ENSG00000182185, ENSG00000115415, ENSG00000069275, ENSG00000065057, ENSG00000118260, ENSG00000144218, ENSG00000137776, ENSG00000185591, ENSG00000168496, ENSG00000121211	1196	81	16881	1.91679	1	0.800067	62.8036
GOTERM_MF_DIRECT	GO:0035497~cAMP response element binding	4	0.296296	0.0593009	ENSG00000118260, ENSG00000213676, ENSG00000149948, ENSG00000182158	1196	13	16881	4.34294	1	0.793287	62.8247
GOTERM_MF_DIRECT	GO:0015179~L-amino acid transmembrane transporter activity	4	0.296296	0.0593009	ENSG00000103064, ENSG00000013293, ENSG00000156006, ENSG00000103042	1196	13	16881	4.34294	1	0.793287	62.8247
GOTERM_BP_DIRECT	GO:0046854~phosphatidylinositol phosphorylation	12	0.888889	0.0593316	ENSG00000138798, ENSG00000145675, ENSG00000133056, ENSG00000107242, ENSG00000157168, ENSG00000179295, ENSG00000178568, ENSG00000115020, ENSG00000141401, ENSG00000084710, ENSG00000113070, ENSG00000141736	1162	94	16792	1.8448	1	0.923868	67.9518
GOTERM_BP_DIRECT	GO:0048147~negative regulation of fibroblast proliferation	6	0.444444	0.059444	ENSG00000119401, ENSG00000157933, ENSG00000176046, ENSG00000164938, ENSG00000226979, ENSG00000196712	1162	31	16792	2.79696	1	0.922208	68.023
GOTERM_BP_DIRECT	GO:0031667~response to nutrient levels	6	0.444444	0.059444	ENSG00000204371, ENSG00000117707, ENSG00000105550, ENSG00000076555, ENSG00000118689, ENSG00000131873	1162	31	16792	2.79696	1	0.922208	68.023
GOTERM_BP_DIRECT	GO:0030032~lamellipodium assembly	6	0.444444	0.059444	ENSG00000140945, ENSG00000156232, ENSG00000178188, ENSG00000079691, ENSG00000136238, ENSG00000035403	1162	31	16792	2.79696	1	0.922208	68.023
GOTERM_BP_DIRECT	GO:0030100~regulation of endocytosis	6	0.444444	0.059444	ENSG00000111540, ENSG00000140945, ENSG00000124507, ENSG00000130787, ENSG00000103197, ENSG00000127946	1162	31	16792	2.79696	1	0.922208	68.023
GOTERM_BP_DIRECT	GO:0060613~fat pad development	3	0.222222	0.0594453	ENSG00000062282, ENSG00000149948, ENSG00000140463	1162	6	16792	7.22547	1	0.920159	68.0238
GOTERM_BP_DIRECT	GO:0010830~regulation of myotube differentiation	3	0.222222	0.0594453	ENSG00000104936, ENSG00000108840, ENSG00000132819	1162	6	16792	7.22547	1	0.920159	68.0238
GOTERM_BP_DIRECT	GO:2000323~negative regulation of glucocorticoid receptor signaling pathway	3	0.222222	0.0594453	ENSG00000133794, ENSG00000121671, ENSG00000167085	1162	6	16792	7.22547	1	0.920159	68.0238
GOTERM_BP_DIRECT	GO:0055012~ventricular cardiac muscle cell differentiation	3	0.222222	0.0594453	ENSG00000157168, ENSG00000077092, ENSG00000081189	1162	6	16792	7.22547	1	0.920159	68.0238
GOTERM_BP_DIRECT	GO:0071281~cellular response to iron ion	3	0.222222	0.0594453	ENSG00000010704, ENSG00000106327, ENSG00000091513	1162	6	16792	7.22547	1	0.920159	68.0238
GOTERM_BP_DIRECT	GO:0010659~cardiac muscle cell apoptotic process	3	0.222222	0.0594453	ENSG00000080824, ENSG00000078369, ENSG00000127928	1162	6	16792	7.22547	1	0.920159	68.0238
GOTERM_BP_DIRECT	GO:0061002~negative regulation of dendritic spine morphogenesis	3	0.222222	0.0594453	ENSG00000066248, ENSG00000169242, ENSG00000197959	1162	6	16792	7.22547	1	0.920159	68.0238
GOTERM_BP_DIRECT	GO:0060070~canonical Wnt signaling pathway	11	0.814815	0.0596929	ENSG00000138798, ENSG00000082701, ENSG00000060656, ENSG00000062038, ENSG00000166949, ENSG00000183579, ENSG00000148737, ENSG00000112655, ENSG00000150764, ENSG00000103126, ENSG00000134245	1162	83	16792	1.91519	1	0.918969	68.18
GOTERM_BP_DIRECT	GO:0006366~transcription from RNA polymerase II promoter	46	3.40741	0.0597658	ENSG00000138380, ENSG00000102974, ENSG00000160685, ENSG00000160199, ENSG00000164330, ENSG00000137090, ENSG00000091831, ENSG00000118260, ENSG00000112182, ENSG00000081189, ENSG00000169926, ENSG00000135100, ENSG00000118007, ENSG00000153879, ENSG00000086102, ENSG00000082641, ENSG00000108509, ENSG00000124782, ENSG00000104447, ENSG00000092067, ENSG00000204217, ENSG00000144655, ENSG00000147862, ENSG0000…	1162	513	16792	1.2958	1	0.917167	68.2259
UP_SEQ_FEATURE	domain:VWFA	9	0.666667	0.0597888	ENSG00000007402, ENSG00000055955, ENSG00000166278, ENSG00000124749, ENSG00000243649, ENSG00000259207, ENSG00000137809, ENSG00000196353, ENSG00000162267	1289	66	20063	2.12247	1	0.920043	67.7437
KEGG_PATHWAY	hsa04710:Circadian rhythm	6	0.444444	0.0602426	ENSG00000133794, ENSG00000118260, ENSG00000049246, ENSG00000069667, ENSG00000121671, ENSG00000166167	479	31	6879	2.77958	1	0.226637	55.8838
GOTERM_CC_DIRECT	GO:0031965~nuclear membrane	23	1.7037	0.0604383	ENSG00000064419, ENSG00000213719, ENSG00000102780, ENSG00000175826, ENSG00000100242, ENSG00000161904, ENSG00000131018, ENSG00000134243, ENSG00000196586, ENSG00000151320, ENSG00000143476, ENSG00000148798, ENSG00000102898, ENSG00000139174, ENSG00000104936, ENSG00000155085, ENSG00000025293, ENSG00000089234, ENSG00000164062, ENSG00000091732, ENSG00000134324, ENSG00000105707, ENSG00000213024	1232	229	18224	1.48568	1	0.618062	60.4453
GOTERM_BP_DIRECT	GO:0006367~transcription initiation from RNA polymerase II promoter	17	1.25926	0.0608873	ENSG00000196482, ENSG00000091831, ENSG00000077092, ENSG00000069667, ENSG00000115216, ENSG00000112282, ENSG00000025434, ENSG00000196628, ENSG00000186951, ENSG00000198646, ENSG00000197265, ENSG00000151090, ENSG00000187079, ENSG00000164749, ENSG00000184384, ENSG00000173153, ENSG00000132170	1162	152	16792	1.61622	1	0.919059	68.9236
GOTERM_BP_DIRECT	GO:0000278~mitotic cell cycle	7	0.518519	0.0609904	ENSG00000203760, ENSG00000114126, ENSG00000140945, ENSG00000140455, ENSG00000036257, ENSG00000074211, ENSG00000119772	1162	41	16792	2.46723	1	0.917399	68.9871
INTERPRO	IPR005818:Histone H1/H5	4	0.296296	0.0612809	ENSG00000168298, ENSG00000187475, ENSG00000184357, ENSG00000124575	1233	14	18559	4.30054	1	0.870538	66.0094
INTERPRO	IPR001607:Zinc finger, UBP-type	4	0.296296	0.0612809	ENSG00000058056, ENSG00000140455, ENSG00000089234, ENSG00000164663	1233	14	18559	4.30054	1	0.870538	66.0094
GOTERM_BP_DIRECT	GO:0001954~positive regulation of cell-matrix adhesion	5	0.37037	0.0613157	ENSG00000082701, ENSG00000105810, ENSG00000140945, ENSG00000067606, ENSG00000184371	1162	22	16792	3.28431	1	0.916518	69.1863
GOTERM_BP_DIRECT	GO:0006509~membrane protein ectodomain proteolysis	5	0.37037	0.0613157	ENSG00000173402, ENSG00000164307, ENSG00000138600, ENSG00000157837, ENSG00000137845	1162	22	16792	3.28431	1	0.916518	69.1863
KEGG_PATHWAY	hsa05219:Bladder cancer	7	0.518519	0.0618643	ENSG00000138798, ENSG00000100985, ENSG00000147889, ENSG00000132155, ENSG00000100030, ENSG00000113070, ENSG00000141736	479	41	6879	2.45191	1	0.229109	56.876
BIOCARTA	h_cdc42racPathway:Role of PI3K subunit p85 in regulation of Actin Organization and Cell Migration	5	0.37037	0.0619089	ENSG00000130429, ENSG00000163466, ENSG00000145675, ENSG00000241685, ENSG00000136238	159	16	1625	3.19379	1	0.838772	56.562
GOTERM_BP_DIRECT	GO:0048015~phosphatidylinositol-mediated signaling	13	0.962963	0.0619923	ENSG00000138798, ENSG00000133056, ENSG00000145675, ENSG00000179295, ENSG00000157168, ENSG00000090905, ENSG00000033327, ENSG00000143473, ENSG00000178568, ENSG00000182578, ENSG00000100354, ENSG00000141736, ENSG00000113070	1162	106	16792	1.77229	1	0.916864	69.5969
GOTERM_BP_DIRECT	GO:0000165~MAPK cascade	26	1.92593	0.0634819	ENSG00000138798, ENSG00000095261, ENSG00000169242, ENSG00000132155, ENSG00000205220, ENSG00000081189, ENSG00000204264, ENSG00000155903, ENSG00000178568, ENSG00000100030, ENSG00000089234, ENSG00000075413, ENSG00000143933, ENSG00000141736, ENSG00000185650, ENSG00000011485, ENSG00000157168, ENSG00000232810, ENSG00000036257, ENSG00000196712, ENSG00000165916, ENSG00000149294, ENSG00000132535, ENSG0000…	1162	262	16792	1.43406	1	0.919923	70.4827
GOTERM_MF_DIRECT	GO:0008017~microtubule binding	22	1.62963	0.0634994	ENSG00000182511, ENSG00000138175, ENSG00000011485, ENSG00000130779, ENSG00000156232, ENSG00000169220, ENSG00000100242, ENSG00000186625, ENSG00000086015, ENSG00000127603, ENSG00000187446, ENSG00000137177, ENSG00000170296, ENSG00000138160, ENSG00000186638, ENSG00000079805, ENSG00000197959, ENSG00000248905, ENSG00000137804, ENSG00000141200, ENSG00000138100, ENSG00000140941	1196	208	16881	1.49288	1	0.8092	65.4212
GOTERM_CC_DIRECT	GO:0030140~trans-Golgi network transport vesicle	4	0.296296	0.0639415	ENSG00000140564, ENSG00000197081, ENSG00000152291, ENSG00000134243	1232	14	18224	4.22635	1	0.630601	62.5836
GOTERM_CC_DIRECT	GO:0000922~spindle pole	13	0.962963	0.0639693	ENSG00000116127, ENSG00000116198, ENSG00000144283, ENSG00000100154, ENSG00000131023, ENSG00000138160, ENSG00000169220, ENSG00000088325, ENSG00000186625, ENSG00000121289, ENSG00000213024, ENSG00000002822, ENSG00000143933	1232	109	18224	1.76421	1	0.622112	62.6001
UP_SEQ_FEATURE	region of interest:Connecting peptide	6	0.444444	0.0640098	ENSG00000010704, ENSG00000204257, ENSG00000241106, ENSG00000204252, ENSG00000234745, ENSG00000204642	1289	34	20063	2.74673	1	0.931426	70.3004
UP_SEQ_FEATURE	repeat:HEAT 7	5	0.37037	0.064343	ENSG00000136813, ENSG00000144712, ENSG00000137713, ENSG00000109805, ENSG00000095564	1289	24	20063	3.24266	1	0.93033	70.4938
GOTERM_CC_DIRECT	GO:0009986~cell surface	47	3.48148	0.0644946	ENSG00000080824, ENSG00000103496, ENSG00000120332, ENSG00000175445, ENSG00000136378, ENSG00000164061, ENSG00000173546, ENSG00000197081, ENSG00000091513, ENSG00000174469, ENSG00000143473, ENSG00000130202, ENSG00000234745, ENSG00000143412, ENSG00000111186, ENSG00000149305, ENSG00000140564, ENSG00000026508, ENSG00000157916, ENSG00000142192, ENSG00000204217, ENSG00000182578, ENSG00000108219, ENSG0000…	1232	542	18224	1.28272	1	0.616768	62.9112
GOTERM_MF_DIRECT	GO:0005154~epidermal growth factor receptor binding	6	0.444444	0.0645351	ENSG00000138798, ENSG00000168143, ENSG00000178568, ENSG00000204842, ENSG00000127946, ENSG00000113070	1196	31	16881	2.73185	1	0.807968	66.0351
UP_SEQ_FEATURE	repeat:WD 3	25	1.85185	0.0646092	ENSG00000198876, ENSG00000103657, ENSG00000185800, ENSG00000129566, ENSG00000196663, ENSG00000143476, ENSG00000143207, ENSG00000141376, ENSG00000110497, ENSG00000162923, ENSG00000106638, ENSG00000038358, ENSG00000130429, ENSG00000138002, ENSG00000078369, ENSG00000167549, ENSG00000134574, ENSG00000075188, ENSG00000074211, ENSG00000185658, ENSG00000144895, ENSG00000241685, ENSG00000214595, ENSG0000…	1289	269	20063	1.44654	1	0.929041	70.6475
SMART	SM00194:PTPc	7	0.518519	0.0646675	ENSG00000173482, ENSG00000179295, ENSG00000060656, ENSG00000169410, ENSG00000134242, ENSG00000127947, ENSG00000070159	786	37	10057	2.42071	1	0.699816	60.8253
UP_KEYWORDS	TPR repeat	17	1.25926	0.0650104	ENSG00000011485, ENSG00000138002, ENSG00000187775, ENSG00000072682, ENSG00000111300, ENSG00000062725, ENSG00000132780, ENSG00000168016, ENSG00000104450, ENSG00000129933, ENSG00000197653, ENSG00000164941, ENSG00000100154, ENSG00000126214, ENSG00000114757, ENSG00000140463, ENSG00000198363	1306	167	20581	1.60419	1	0.338125	61.8578
INTERPRO	IPR011991:Winged helix-turn-helix DNA-binding domain	23	1.7037	0.0651489	ENSG00000187475, ENSG00000244405, ENSG00000036257, ENSG00000131470, ENSG00000053254, ENSG00000066336, ENSG00000124664, ENSG00000189079, ENSG00000114861, ENSG00000132664, ENSG00000114126, ENSG00000168298, ENSG00000197265, ENSG00000128573, ENSG00000115020, ENSG00000128604, ENSG00000118689, ENSG00000198815, ENSG00000184357, ENSG00000091428, ENSG00000124126, ENSG00000121211, ENSG00000124575	1233	235	18559	1.47317	1	0.882455	68.3219
GOTERM_CC_DIRECT	GO:0045177~apical part of cell	10	0.740741	0.0651571	ENSG00000069122, ENSG00000010704, ENSG00000073734, ENSG00000142192, ENSG00000173406, ENSG00000096433, ENSG00000077943, ENSG00000104880, ENSG00000186575, ENSG00000268861, ENSG00000196586	1232	75	18224	1.97229	1	0.612394	63.3
GOTERM_CC_DIRECT	GO:0005776~autophagosome	9	0.666667	0.0654555	ENSG00000006025, ENSG00000170296, ENSG00000110497, ENSG00000078804, ENSG00000165861, ENSG00000164938, ENSG00000196821, ENSG00000132405, ENSG00000140941	1232	64	18224	2.08015	1	0.60606	63.4739
GOTERM_BP_DIRECT	GO:0000187~activation of MAPK activity	13	0.962963	0.0656458	ENSG00000171105, ENSG00000138798, ENSG00000169242, ENSG00000179295, ENSG00000157168, ENSG00000173546, ENSG00000232810, ENSG00000171051, ENSG00000106804, ENSG00000089248, ENSG00000100030, ENSG00000110514, ENSG00000137764	1162	107	16792	1.75572	1	0.924917	71.7261
KEGG_PATHWAY	hsa04611:Platelet activation	15	1.11111	0.066418	ENSG00000117020, ENSG00000101306, ENSG00000145675, ENSG00000075624, ENSG00000067606, ENSG00000185532, ENSG00000173175, ENSG00000138031, ENSG00000186298, ENSG00000204248, ENSG00000096433, ENSG00000142875, ENSG00000117461, ENSG00000100030, ENSG00000259207	479	130	6879	1.65706	1	0.241124	59.5529
GOTERM_BP_DIRECT	GO:0003007~heart morphogenesis	6	0.444444	0.0666168	ENSG00000171105, ENSG00000069702, ENSG00000134571, ENSG00000009954, ENSG00000128918, ENSG00000108175	1162	32	16792	2.70955	1	0.92604	72.2678
GOTERM_MF_DIRECT	GO:0015485~cholesterol binding	7	0.518519	0.0668776	ENSG00000006025, ENSG00000131748, ENSG00000165029, ENSG00000141458, ENSG00000107566, ENSG00000025434, ENSG00000087237	1196	41	16881	2.4098	1	0.813228	67.3859
GOTERM_BP_DIRECT	GO:0071456~cellular response to hypoxia	12	0.888889	0.0670467	ENSG00000185650, ENSG00000173531, ENSG00000183023, ENSG00000078369, ENSG00000106638, ENSG00000141279, ENSG00000171303, ENSG00000069667, ENSG00000118689, ENSG00000119772, ENSG00000124253, ENSG00000127928	1162	96	16792	1.80637	1	0.925531	72.5045
GOTERM_BP_DIRECT	GO:0045599~negative regulation of fat cell differentiation	7	0.518519	0.0671859	ENSG00000133794, ENSG00000166949, ENSG00000232810, ENSG00000134243, ENSG00000069667, ENSG00000103126, ENSG00000101384	1162	42	16792	2.40849	1	0.924155	72.5807
UP_SEQ_FEATURE	repeat:HEAT 10	4	0.296296	0.0673002	ENSG00000136813, ENSG00000144712, ENSG00000137713, ENSG00000109805	1289	15	20063	4.15061	1	0.934745	72.1592
UP_SEQ_FEATURE	repeat:HEAT 9	4	0.296296	0.0673002	ENSG00000136813, ENSG00000144712, ENSG00000137713, ENSG00000109805	1289	15	20063	4.15061	1	0.934745	72.1592
GOTERM_BP_DIRECT	GO:0010875~positive regulation of cholesterol efflux	4	0.296296	0.0676613	ENSG00000165029, ENSG00000100979, ENSG00000123384, ENSG00000025434	1162	14	16792	4.12884	1	0.923797	72.8395
GOTERM_BP_DIRECT	GO:0043923~positive regulation by host of viral transcription	4	0.296296	0.0676613	ENSG00000127616, ENSG00000069275, ENSG00000185591, ENSG00000105707	1162	14	16792	4.12884	1	0.923797	72.8395
GOTERM_BP_DIRECT	GO:0043409~negative regulation of MAPK cascade	4	0.296296	0.0676613	ENSG00000161904, ENSG00000173402, ENSG00000186575, ENSG00000196712	1162	14	16792	4.12884	1	0.923797	72.8395
UP_SEQ_FEATURE	repeat:ANK 1	23	1.7037	0.0677667	ENSG00000089091, ENSG00000204498, ENSG00000149091, ENSG00000198720, ENSG00000204371, ENSG00000157985, ENSG00000185046, ENSG00000064999, ENSG00000168016, ENSG00000167522, ENSG00000108509, ENSG00000147889, ENSG00000041515, ENSG00000115239, ENSG00000116783, ENSG00000135423, ENSG00000171735, ENSG00000001629, ENSG00000184381, ENSG00000107104, ENSG00000153064, ENSG00000065413, ENSG00000107854	1289	244	20063	1.46717	1	0.934071	72.4136
KEGG_PATHWAY	hsa04940:Type I diabetes mellitus	7	0.518519	0.0681464	ENSG00000204257, ENSG00000232810, ENSG00000241106, ENSG00000204252, ENSG00000234745, ENSG00000226979, ENSG00000204642	479	42	6879	2.39353	1	0.243649	60.5281
BIOCARTA	h_biopeptidesPathway:Bioactive Peptide Induced Signaling Pathway	8	0.592593	0.0686113	ENSG00000115415, ENSG00000180210, ENSG00000132155, ENSG00000078369, ENSG00000100030, ENSG00000127928, ENSG00000154229, ENSG00000143933	159	38	1625	2.15161	1	0.839059	60.4415
BBID	94.E2F_transcriptional_activity_cell_cycle	3	0.222222	0.0686135	ENSG00000147889, ENSG00000105810, ENSG00000123374	26	7	388	6.3956	0.983799	0.872718	50.6982
KEGG_PATHWAY	hsa04911:Insulin secretion	11	0.814815	0.0691113	ENSG00000118260, ENSG00000142875, ENSG00000096433, ENSG00000213676, ENSG00000187486, ENSG00000154229, ENSG00000138031, ENSG00000091428, ENSG00000173175, ENSG00000143603, ENSG00000182158	479	85	6879	1.8585	1	0.243688	61.0631
UP_SEQ_FEATURE	repeat:Spectrin 21	3	0.222222	0.0696924	ENSG00000131018, ENSG00000151914, ENSG00000127603	1289	7	20063	6.67062	1	0.937288	73.4409
UP_SEQ_FEATURE	repeat:HEAT 15	3	0.222222	0.0696924	ENSG00000136813, ENSG00000144712, ENSG00000137713	1289	7	20063	6.67062	1	0.937288	73.4409
GOTERM_CC_DIRECT	GO:0032580~Golgi cisterna membrane	10	0.740741	0.0697	ENSG00000033170, ENSG00000143641, ENSG00000110080, ENSG00000176920, ENSG00000143457, ENSG00000186635, ENSG00000174951, ENSG00000134243, ENSG00000175164, ENSG00000131873	1232	76	18224	1.94634	1	0.622069	65.8657
INTERPRO	IPR002219:Protein kinase C-like, phorbol ester/diacylglycerol binding	9	0.666667	0.0698623	ENSG00000102780, ENSG00000132155, ENSG00000149091, ENSG00000143776, ENSG00000079308, ENSG00000067606, ENSG00000077044, ENSG00000066933, ENSG00000154229	1233	66	18559	2.05253	1	0.895984	70.9396
UP_SEQ_FEATURE	repeat:ANK 2	23	1.7037	0.0701551	ENSG00000089091, ENSG00000204498, ENSG00000149091, ENSG00000198720, ENSG00000204371, ENSG00000157985, ENSG00000185046, ENSG00000064999, ENSG00000168016, ENSG00000167522, ENSG00000108509, ENSG00000147889, ENSG00000041515, ENSG00000115239, ENSG00000116783, ENSG00000135423, ENSG00000171735, ENSG00000001629, ENSG00000184381, ENSG00000107104, ENSG00000153064, ENSG00000065413, ENSG00000107854	1289	245	20063	1.46118	1	0.93662	73.6823
UP_KEYWORDS	Cardiomyopathy	10	0.740741	0.0703325	ENSG00000101306, ENSG00000162614, ENSG00000132155, ENSG00000134571, ENSG00000259030, ENSG00000116783, ENSG00000140416, ENSG00000196586, ENSG00000136574, ENSG00000035403	1306	81	20581	1.94553	1	0.357332	64.8554
INTERPRO	IPR001683:Phox homologous domain	8	0.592593	0.0703649	ENSG00000010322, ENSG00000168297, ENSG00000133056, ENSG00000071189, ENSG00000140948, ENSG00000168994, ENSG00000002919, ENSG00000118960	1233	55	18559	2.18937	1	0.893831	71.2064
INTERPRO	IPR013273:Peptidase M12B, ADAM-TS	5	0.37037	0.0710297	ENSG00000156218, ENSG00000136378, ENSG00000049192, ENSG00000156140, ENSG00000145808	1233	24	18559	3.13581	1	0.892276	71.5557
INTERPRO	IPR019747:FERM conserved site	5	0.37037	0.0710297	ENSG00000159023, ENSG00000151474, ENSG00000186575, ENSG00000088367, ENSG00000070159	1233	24	18559	3.13581	1	0.892276	71.5557
INTERPRO	IPR013099:Ion transport 2	5	0.37037	0.0710297	ENSG00000053918, ENSG00000171303, ENSG00000164626, ENSG00000169427, ENSG00000143603	1233	24	18559	3.13581	1	0.892276	71.5557
UP_KEYWORDS	Glycoprotein	311	23.037	0.0716427	ENSG00000163479, ENSG00000164082, ENSG00000055955, ENSG00000171051, ENSG00000170615, ENSG00000173890, ENSG00000140465, ENSG00000174951, ENSG00000117122, ENSG00000106771, ENSG00000146477, ENSG00000204671, ENSG00000117114, ENSG00000141458, ENSG00000171049, ENSG00000146374, ENSG00000187871, ENSG00000185008, ENSG00000253485, ENSG00000175003, ENSG00000084453, ENSG00000110080, ENSG00000013293, ENSG0000…	1306	4551	20581	1.0769	1	0.359249	65.559
INTERPRO	IPR000014:PAS domain	6	0.444444	0.0717885	ENSG00000084676, ENSG00000133794, ENSG00000049246, ENSG00000143473, ENSG00000143437, ENSG00000124440	1233	34	18559	2.65622	1	0.891079	71.9496
GOTERM_MF_DIRECT	GO:0030276~clathrin binding	8	0.592593	0.0724093	ENSG00000143469, ENSG00000175662, ENSG00000149927, ENSG00000130787, ENSG00000089169, ENSG00000100284, ENSG00000127946, ENSG00000104490	1196	52	16881	2.17147	1	0.832415	70.3784
UP_SEQ_FEATURE	compositionally biased region:Poly-Pro	36	2.66667	0.0724117	ENSG00000177374, ENSG00000089091, ENSG00000081985, ENSG00000100207, ENSG00000140948, ENSG00000129351, ENSG00000078747, ENSG00000100201, ENSG00000108557, ENSG00000161956, ENSG00000086102, ENSG00000133454, ENSG00000124782, ENSG00000110497, ENSG00000166833, ENSG00000204842, ENSG00000126460, ENSG00000166398, ENSG00000143603, ENSG00000198353, ENSG00000101306, ENSG00000138439, ENSG00000004534, ENSG0000…	1289	421	20063	1.33095	1	0.940439	74.8301
UP_KEYWORDS	Lipid degradation	12	0.888889	0.0727108	ENSG00000175445, ENSG00000115896, ENSG00000234906, ENSG00000130768, ENSG00000103066, ENSG00000134330, ENSG00000146233, ENSG00000224916, ENSG00000184381, ENSG00000164535, ENSG00000161714, ENSG00000134780, ENSG00000118961	1306	106	20581	1.78402	1	0.360133	66.1228
INTERPRO	IPR001199:Cytochrome b5-like heme/steroid binding domain	4	0.296296	0.0729485	ENSG00000139531, ENSG00000182224, ENSG00000221968, ENSG00000134824	1233	15	18559	4.01384	1	0.891296	72.5418
GOTERM_CC_DIRECT	GO:0005874~microtubule	29	2.14815	0.0735285	ENSG00000130779, ENSG00000156232, ENSG00000169220, ENSG00000183023, ENSG00000039139, ENSG00000186625, ENSG00000137343, ENSG00000138160, ENSG00000088325, ENSG00000123416, ENSG00000137804, ENSG00000138100, ENSG00000187775, ENSG00000062725, ENSG00000214595, ENSG00000145029, ENSG00000159713, ENSG00000127603, ENSG00000107816, ENSG00000137177, ENSG00000197653, ENSG00000170296, ENSG00000126214, ENSG0000…	1232	311	18224	1.37934	1	0.634743	67.8969
GOTERM_MF_DIRECT	GO:0003713~transcription coactivator activity	25	1.85185	0.0737301	ENSG00000185651, ENSG00000084676, ENSG00000127616, ENSG00000119401, ENSG00000100207, ENSG00000132793, ENSG00000100201, ENSG00000112282, ENSG00000143437, ENSG00000025434, ENSG00000077080, ENSG00000175029, ENSG00000146109, ENSG00000165916, ENSG00000197724, ENSG00000049618, ENSG00000198646, ENSG00000050344, ENSG00000080603, ENSG00000134324, ENSG00000124440, ENSG00000136574, ENSG00000184384, ENSG0000…	1196	248	16881	1.42284	1	0.832224	71.0539
GOTERM_BP_DIRECT	GO:0045429~positive regulation of nitric oxide biosynthetic process	7	0.518519	0.0737337	ENSG00000171105, ENSG00000080824, ENSG00000091831, ENSG00000118762, ENSG00000166949, ENSG00000232810, ENSG00000079805	1162	43	16792	2.35248	1	0.938524	75.9485
GOTERM_BP_DIRECT	GO:0045785~positive regulation of cell adhesion	7	0.518519	0.0737337	ENSG00000103496, ENSG00000157168, ENSG00000141293, ENSG00000232810, ENSG00000140416, ENSG00000154229, ENSG00000141736	1162	43	16792	2.35248	1	0.938524	75.9485
SMART	SM00384:AT_hook	3	0.222222	0.0739173	ENSG00000152217, ENSG00000149948, ENSG00000080603	786	6	10057	6.39758	1	0.734106	65.9199
SMART	SM00775:LNS2	3	0.222222	0.0739173	ENSG00000132793, ENSG00000134324, ENSG00000090975	786	6	10057	6.39758	1	0.734106	65.9199
INTERPRO	IPR000494:EGF receptor, L domain	3	0.222222	0.073965	ENSG00000171105, ENSG00000178568, ENSG00000141736	1233	7	18559	6.45082	1	0.891025	73.051
INTERPRO	IPR006211:Furin-like cysteine-rich domain	3	0.222222	0.073965	ENSG00000171105, ENSG00000178568, ENSG00000141736	1233	7	18559	6.45082	1	0.891025	73.051
KEGG_PATHWAY	hsa05321:Inflammatory bowel disease (IBD)	9	0.666667	0.0739984	ENSG00000166888, ENSG00000081985, ENSG00000115415, ENSG00000204257, ENSG00000166949, ENSG00000232810, ENSG00000241106, ENSG00000204252, ENSG00000069667	479	64	6879	2.01954	1	0.25592	63.671
GOTERM_MF_DIRECT	GO:0005085~guanyl-nucleotide exchange factor activity	14	1.03704	0.0740366	ENSG00000066248, ENSG00000154783, ENSG00000154358, ENSG00000138670, ENSG00000155849, ENSG00000104880, ENSG00000111785, ENSG00000088538, ENSG00000268861, ENSG00000160145, ENSG00000116641, ENSG00000205726, ENSG00000145191, ENSG00000091428, ENSG00000183155	1196	118	16881	1.67461	1	0.827785	71.2085
GOTERM_CC_DIRECT	GO:0043197~dendritic spine	12	0.888889	0.0742902	ENSG00000103496, ENSG00000142192, ENSG00000145934, ENSG00000132535, ENSG00000169220, ENSG00000183023, ENSG00000130787, ENSG00000185046, ENSG00000184588, ENSG00000197959, ENSG00000197555, ENSG00000186298	1232	100	18224	1.77506	1	0.631099	68.2874
GOTERM_BP_DIRECT	GO:0042493~response to drug	29	2.14815	0.0747629	ENSG00000173482, ENSG00000080824, ENSG00000118260, ENSG00000183023, ENSG00000175445, ENSG00000076555, ENSG00000196586, ENSG00000170615, ENSG00000115415, ENSG00000165029, ENSG00000140465, ENSG00000177000, ENSG00000171303, ENSG00000166508, ENSG00000136574, ENSG00000132170, ENSG00000118777, ENSG00000062038, ENSG00000173406, ENSG00000141458, ENSG00000187796, ENSG00000068024, ENSG00000187486, ENSG0000…	1162	304	16792	1.37854	1	0.939453	76.4409
UP_KEYWORDS	cAMP	6	0.444444	0.0750117	ENSG00000142875, ENSG00000154678, ENSG00000184588, ENSG00000091428, ENSG00000172572, ENSG00000114302	1306	36	20581	2.62647	1	0.365953	67.3084
SMART	SM00526:H15	4	0.296296	0.0751771	ENSG00000168298, ENSG00000187475, ENSG00000184357, ENSG00000124575	786	13	10057	3.93697	1	0.725887	66.564
KEGG_PATHWAY	hsa00500:Starch and sucrose metabolism	6	0.444444	0.0752374	ENSG00000068976, ENSG00000156515, ENSG00000165434, ENSG00000114480, ENSG00000100994, ENSG00000156510	479	33	6879	2.61112	1	0.256642	64.306
KEGG_PATHWAY	hsa05332:Graft-versus-host disease	6	0.444444	0.0752374	ENSG00000204257, ENSG00000232810, ENSG00000241106, ENSG00000204252, ENSG00000234745, ENSG00000204642	479	33	6879	2.61112	1	0.256642	64.306
GOTERM_MF_DIRECT	GO:0045296~cadherin binding	5	0.37037	0.0753697	ENSG00000173482, ENSG00000140945, ENSG00000119326, ENSG00000125966, ENSG00000035403	1196	23	16881	3.06838	1	0.827745	71.8722
GOTERM_MF_DIRECT	GO:0043425~bHLH transcription factor binding	5	0.37037	0.0753697	ENSG00000196628, ENSG00000123411, ENSG00000166949, ENSG00000185591, ENSG00000110801	1196	23	16881	3.06838	1	0.827745	71.8722
GOTERM_MF_DIRECT	GO:0030215~semaphorin receptor binding	5	0.37037	0.0753697	ENSG00000187764, ENSG00000138623, ENSG00000075213, ENSG00000010319, ENSG00000137872	1196	23	16881	3.06838	1	0.827745	71.8722
INTERPRO	IPR011162:MHC classes I/II-like antigen recognition protein	7	0.518519	0.0754385	ENSG00000010704, ENSG00000204257, ENSG00000241106, ENSG00000204252, ENSG00000234745, ENSG00000204516, ENSG00000204642	1233	45	18559	2.34141	1	0.892287	73.7735
GOTERM_CC_DIRECT	GO:0005688~U6 snRNP	3	0.222222	0.0762822	ENSG00000204392, ENSG00000130520, ENSG00000198563	1232	7	18224	6.33952	1	0.633792	69.2876
GOTERM_CC_DIRECT	GO:0016461~unconventional myosin complex	3	0.222222	0.0762822	ENSG00000133454, ENSG00000196586, ENSG00000066933	1232	7	18224	6.33952	1	0.633792	69.2876
UP_KEYWORDS	Alzheimer disease	4	0.296296	0.0767299	ENSG00000011485, ENSG00000082701, ENSG00000142192, ENSG00000137845	1306	16	20581	3.9397	1	0.369312	68.1684
KEGG_PATHWAY	hsa05160:Hepatitis C	15	1.11111	0.0771508	ENSG00000138798, ENSG00000117020, ENSG00000145675, ENSG00000132155, ENSG00000232810, ENSG00000137713, ENSG00000074211, ENSG00000055332, ENSG00000025434, ENSG00000115415, ENSG00000082701, ENSG00000186951, ENSG00000184557, ENSG00000117461, ENSG00000100030	479	133	6879	1.61968	1	0.259375	65.2666
INTERPRO	IPR019787:Zinc finger, PHD-finger	10	0.740741	0.0776821	ENSG00000079263, ENSG00000078403, ENSG00000197724, ENSG00000009954, ENSG00000040633, ENSG00000198604, ENSG00000119403, ENSG00000166436, ENSG00000171634, ENSG00000086102	1233	79	18559	1.9053	1	0.895964	74.8385
UP_SEQ_FEATURE	compositionally biased region:Lys-rich	14	1.03704	0.0779924	ENSG00000157895, ENSG00000174579, ENSG00000080824, ENSG00000186566, ENSG00000197724, ENSG00000069275, ENSG00000025293, ENSG00000009954, ENSG00000148498, ENSG00000158113, ENSG00000198900, ENSG00000124177, ENSG00000167522, ENSG00000169925	1289	131	20063	1.66341	1	0.950977	77.4689
KEGG_PATHWAY	hsa04512:ECM-receptor interaction	11	0.814815	0.078286	ENSG00000168477, ENSG00000026508, ENSG00000120332, ENSG00000142156, ENSG00000204248, ENSG00000077943, ENSG00000134871, ENSG00000173402, ENSG00000259207, ENSG00000137809, ENSG00000041982	479	87	6879	1.81578	1	0.259733	65.8251
KEGG_PATHWAY	hsa05150:Staphylococcus aureus infection	8	0.592593	0.0782918	ENSG00000204257, ENSG00000166278, ENSG00000106804, ENSG00000171049, ENSG00000241106, ENSG00000243649, ENSG00000204252, ENSG00000171051	479	54	6879	2.12758	1	0.256775	65.8279
UP_SEQ_FEATURE	site:Cleavage	9	0.666667	0.0788818	ENSG00000069122, ENSG00000205277, ENSG00000117114, ENSG00000081189, ENSG00000185591, ENSG00000239697, ENSG00000248871, ENSG00000161955, ENSG00000169876	1289	70	20063	2.00119	1	0.951191	77.8644
UP_SEQ_FEATURE	short sequence motif:LXXLL motif	4	0.296296	0.0790201	ENSG00000166888, ENSG00000105229, ENSG00000124160, ENSG00000171988	1289	16	20063	3.89119	1	0.949938	77.9253
GOTERM_BP_DIRECT	GO:0048841~regulation of axon extension involved in axon guidance	3	0.222222	0.0794865	ENSG00000076356, ENSG00000075213, ENSG00000004399	1162	7	16792	6.19326	1	0.948315	78.5808
GOTERM_BP_DIRECT	GO:0045722~positive regulation of gluconeogenesis	3	0.222222	0.0794865	ENSG00000186951, ENSG00000062282, ENSG00000128989	1162	7	16792	6.19326	1	0.948315	78.5808
GOTERM_BP_DIRECT	GO:0060290~transdifferentiation	3	0.222222	0.0794865	ENSG00000166949, ENSG00000081189, ENSG00000136574	1162	7	16792	6.19326	1	0.948315	78.5808
GOTERM_BP_DIRECT	GO:0045762~positive regulation of adenylate cyclase activity	3	0.222222	0.0794865	ENSG00000169676, ENSG00000004948, ENSG00000196712	1162	7	16792	6.19326	1	0.948315	78.5808
GOTERM_BP_DIRECT	GO:0045742~positive regulation of epidermal growth factor receptor signaling pathway	5	0.37037	0.079975	ENSG00000100985, ENSG00000186635, ENSG00000130787, ENSG00000127946, ENSG00000213024	1162	24	16792	3.01061	1	0.947944	78.7913
INTERPRO	IPR003597:Immunoglobulin C1-set	9	0.666667	0.0802621	ENSG00000231925, ENSG00000010704, ENSG00000188211, ENSG00000204257, ENSG00000241106, ENSG00000204252, ENSG00000234745, ENSG00000204516, ENSG00000204642	1233	68	18559	1.99216	1	0.900439	76.0129
INTERPRO	IPR002017:Spectrin repeat	5	0.37037	0.0803113	ENSG00000131018, ENSG00000151914, ENSG00000127603, ENSG00000151320, ENSG00000160145	1233	25	18559	3.01038	1	0.897203	76.0348
GOTERM_BP_DIRECT	GO:0001953~negative regulation of cell-matrix adhesion	4	0.296296	0.0803847	ENSG00000147889, ENSG00000145675, ENSG00000186575, ENSG00000196712	1162	15	16792	3.85359	1	0.947418	78.9663
GOTERM_BP_DIRECT	GO:0001964~startle response	4	0.296296	0.0803847	ENSG00000150275, ENSG00000183117, ENSG00000157168, ENSG00000143473	1162	15	16792	3.85359	1	0.947418	78.9663
GOTERM_BP_DIRECT	GO:0010977~negative regulation of neuron projection development	7	0.518519	0.0806321	ENSG00000082701, ENSG00000166170, ENSG00000075213, ENSG00000104435, ENSG00000123384, ENSG00000107104, ENSG00000119866	1162	44	16792	2.29901	1	0.946569	79.0713
GOTERM_BP_DIRECT	GO:0061025~membrane fusion	7	0.518519	0.0806321	ENSG00000103496, ENSG00000197548, ENSG00000079805, ENSG00000197959, ENSG00000187446, ENSG00000108433, ENSG00000183155	1162	44	16792	2.29901	1	0.946569	79.0713
GOTERM_MF_DIRECT	GO:0046332~SMAD binding	7	0.518519	0.0806402	ENSG00000187391, ENSG00000069702, ENSG00000138696, ENSG00000157450, ENSG00000157933, ENSG00000149948, ENSG00000103126	1196	43	16881	2.29772	1	0.843197	74.358
KEGG_PATHWAY	hsa04922:Glucagon signaling pathway	12	0.888889	0.0811031	ENSG00000117020, ENSG00000068976, ENSG00000186951, ENSG00000118260, ENSG00000142875, ENSG00000096433, ENSG00000170145, ENSG00000100994, ENSG00000076555, ENSG00000124253, ENSG00000182158, ENSG00000143933	479	99	6879	1.74075	1	0.26201	67.1755
GOTERM_BP_DIRECT	GO:0008285~negative regulation of cell proliferation	36	2.66667	0.0813374	ENSG00000171056, ENSG00000132155, ENSG00000140945, ENSG00000060656, ENSG00000111816, ENSG00000117707, ENSG00000132819, ENSG00000169926, ENSG00000055332, ENSG00000186575, ENSG00000254093, ENSG00000189079, ENSG00000147889, ENSG00000110497, ENSG00000178568, ENSG00000041515, ENSG00000118762, ENSG00000182578, ENSG00000184937, ENSG00000187391, ENSG00000003756, ENSG00000077092, ENSG00000128918, ENSG0000…	1162	396	16792	1.31372	1	0.946648	79.368
INTERPRO	IPR001245:Serine-threonine/tyrosine-protein kinase catalytic domain	15	1.11111	0.0815855	ENSG00000182511, ENSG00000171105, ENSG00000132155, ENSG00000138696, ENSG00000111816, ENSG00000259030, ENSG00000112655, ENSG00000115216, ENSG00000113263, ENSG00000178568, ENSG00000091436, ENSG00000182578, ENSG00000116783, ENSG00000136573, ENSG00000141736	1233	140	18559	1.6127	1	0.897679	76.5951
UP_SEQ_FEATURE	repeat:Spectrin 2	5	0.37037	0.0819377	ENSG00000131018, ENSG00000151914, ENSG00000127603, ENSG00000151320, ENSG00000160145	1289	26	20063	2.99323	1	0.953972	79.1741
UP_SEQ_FEATURE	repeat:Spectrin 1	5	0.37037	0.0819377	ENSG00000131018, ENSG00000151914, ENSG00000127603, ENSG00000151320, ENSG00000160145	1289	26	20063	2.99323	1	0.953972	79.1741
INTERPRO	IPR009071:High mobility group (HMG) box domain	8	0.592593	0.0819777	ENSG00000171056, ENSG00000237452, ENSG00000163939, ENSG00000108312, ENSG00000100281, ENSG00000198846, ENSG00000134532, ENSG00000148737	1233	57	18559	2.11255	1	0.895525	76.7651
GOTERM_BP_DIRECT	GO:0050919~negative chemotaxis	6	0.444444	0.0823345	ENSG00000187764, ENSG00000138623, ENSG00000075213, ENSG00000259207, ENSG00000010319, ENSG00000137872	1162	34	16792	2.55017	1	0.947303	79.7807
GOTERM_BP_DIRECT	GO:0007507~heart development	19	1.40741	0.0826966	ENSG00000160602, ENSG00000185650, ENSG00000132155, ENSG00000179295, ENSG00000081189, ENSG00000039139, ENSG00000196712, ENSG00000114126, ENSG00000186951, ENSG00000198646, ENSG00000104447, ENSG00000178568, ENSG00000118762, ENSG00000103197, ENSG00000184937, ENSG00000137764, ENSG00000141736, ENSG00000164442, ENSG00000132170	1162	183	16792	1.50037	1	0.946703	79.9286
UP_KEYWORDS	Cleavage on pair of basic residues	26	1.92593	0.0829597	ENSG00000171105, ENSG00000167244, ENSG00000180210, ENSG00000140945, ENSG00000136378, ENSG00000243649, ENSG00000248871, ENSG00000161955, ENSG00000140564, ENSG00000185664, ENSG00000096395, ENSG00000145934, ENSG00000125966, ENSG00000145808, ENSG00000125965, ENSG00000137845, ENSG00000062038, ENSG00000139269, ENSG00000077943, ENSG00000134243, ENSG00000175189, ENSG00000049192, ENSG00000106804, ENSG0000…	1306	294	20581	1.39364	1	0.389912	71.1133
KEGG_PATHWAY	hsa04114:Oocyte meiosis	13	0.962963	0.083016	ENSG00000113742, ENSG00000137713, ENSG00000163806, ENSG00000173175, ENSG00000138031, ENSG00000066923, ENSG00000166167, ENSG00000186298, ENSG00000142875, ENSG00000096433, ENSG00000100030, ENSG00000143933, ENSG00000123374	479	111	6879	1.68194	1	0.264546	68.0642
BIOCARTA	h_eif2Pathway:Regulation of eIF2	4	0.296296	0.0830964	ENSG00000082701, ENSG00000125977, ENSG00000055332, ENSG00000145191	159	11	1625	3.71641	1	0.868252	67.7579
KEGG_PATHWAY	hsa04974:Protein digestion and absorption	11	0.814815	0.0831434	ENSG00000112394, ENSG00000010438, ENSG00000142156, ENSG00000204248, ENSG00000183023, ENSG00000124749, ENSG00000053918, ENSG00000134871, ENSG00000164626, ENSG00000141086, ENSG00000115474	479	88	6879	1.79515	1	0.262002	68.1226
INTERPRO	IPR011598:Myc-type, basic helix-loop-helix (bHLH) domain	13	0.962963	0.0836148	ENSG00000162367, ENSG00000196628, ENSG00000084676, ENSG00000174197, ENSG00000237452, ENSG00000133794, ENSG00000187098, ENSG00000112561, ENSG00000108788, ENSG00000175727, ENSG00000143437, ENSG00000180828, ENSG00000124440	1233	116	18559	1.68685	1	0.897092	77.4621
GOTERM_MF_DIRECT	GO:0051015~actin filament binding	15	1.11111	0.0839137	ENSG00000100106, ENSG00000162614, ENSG00000130429, ENSG00000163466, ENSG00000119326, ENSG00000130787, ENSG00000167549, ENSG00000131018, ENSG00000241685, ENSG00000196586, ENSG00000127603, ENSG00000041515, ENSG00000140416, ENSG00000165995, ENSG00000127946	1196	132	16881	1.60393	1	0.849964	75.7966
GOTERM_MF_DIRECT	GO:0038191~neuropilin binding	4	0.296296	0.0850007	ENSG00000187764, ENSG00000138623, ENSG00000075213, ENSG00000010319	1196	15	16881	3.76388	1	0.848754	76.2573
GOTERM_MF_DIRECT	GO:0070742~C2H2 zinc finger domain binding	4	0.296296	0.0850007	ENSG00000164330, ENSG00000204371, ENSG00000149948, ENSG00000184937	1196	15	16881	3.76388	1	0.848754	76.2573
GOTERM_MF_DIRECT	GO:0046965~retinoid X receptor binding	4	0.296296	0.0850007	ENSG00000084676, ENSG00000198646, ENSG00000077092, ENSG00000132170	1196	15	16881	3.76388	1	0.848754	76.2573
GOTERM_MF_DIRECT	GO:0017127~cholesterol transporter activity	4	0.296296	0.0850007	ENSG00000172350, ENSG00000165029, ENSG00000084674, ENSG00000087237	1196	15	16881	3.76388	1	0.848754	76.2573
GOTERM_MF_DIRECT	GO:0004175~endopeptidase activity	8	0.592593	0.0850648	ENSG00000100985, ENSG00000140564, ENSG00000138613, ENSG00000156140, ENSG00000164307, ENSG00000164308, ENSG00000161956, ENSG00000137845	1196	54	16881	2.09104	1	0.843976	76.2842
UP_SEQ_FEATURE	domain:PX	7	0.518519	0.0852878	ENSG00000010322, ENSG00000168297, ENSG00000133056, ENSG00000071189, ENSG00000168994, ENSG00000002919, ENSG00000118960	1289	48	20063	2.26986	1	0.958333	80.5255
KEGG_PATHWAY	hsa05031:Amphetamine addiction	9	0.666667	0.0853106	ENSG00000118260, ENSG00000142875, ENSG00000213676, ENSG00000154229, ENSG00000173175, ENSG00000182158, ENSG00000143933, ENSG00000131771, ENSG00000186298	479	66	6879	1.95834	1	0.265193	69.1009
KEGG_PATHWAY	hsa05211:Renal cell carcinoma	9	0.666667	0.0853106	ENSG00000117020, ENSG00000145675, ENSG00000132155, ENSG00000179295, ENSG00000100030, ENSG00000117461, ENSG00000143437, ENSG00000167193, ENSG00000136238	479	66	6879	1.95834	1	0.265193	69.1009
INTERPRO	IPR005113:uDENN domain	4	0.296296	0.0855188	ENSG00000174485, ENSG00000166444, ENSG00000110514, ENSG00000133812	1233	16	18559	3.76298	1	0.899359	78.2479
INTERPRO	IPR005112:dDENN domain	4	0.296296	0.0855188	ENSG00000174485, ENSG00000166444, ENSG00000110514, ENSG00000133812	1233	16	18559	3.76298	1	0.899359	78.2479
INTERPRO	IPR020590:Guanylate kinase, conserved site	4	0.296296	0.0855188	ENSG00000187391, ENSG00000132535, ENSG00000105926, ENSG00000150672	1233	16	18559	3.76298	1	0.899359	78.2479
INTERPRO	IPR001194:DENN domain	4	0.296296	0.0855188	ENSG00000174485, ENSG00000166444, ENSG00000110514, ENSG00000133812	1233	16	18559	3.76298	1	0.899359	78.2479
GOTERM_CC_DIRECT	GO:0031234~extrinsic component of cytoplasmic side of plasma membrane	9	0.666667	0.0867525	ENSG00000182511, ENSG00000255529, ENSG00000159753, ENSG00000263155, ENSG00000132535, ENSG00000111816, ENSG00000182132, ENSG00000137878, ENSG00000136573, ENSG00000113263	1232	68	18224	1.95779	1	0.675785	74.0787
GOTERM_MF_DIRECT	GO:0000980~RNA polymerase II distal enhancer sequence-specific DNA binding	9	0.666667	0.0870632	ENSG00000162367, ENSG00000127616, ENSG00000082641, ENSG00000075624, ENSG00000118260, ENSG00000112182, ENSG00000081189, ENSG00000066336, ENSG00000143614	1196	65	16881	1.95432	1	0.846058	77.109
UP_KEYWORDS	Atherosclerosis	3	0.222222	0.0871647	ENSG00000165029, ENSG00000084674, ENSG00000087237	1306	8	20581	5.90955	1	0.402096	72.9556
INTERPRO	IPR023214:HAD-like domain	10	0.740741	0.0877983	ENSG00000111271, ENSG00000076685, ENSG00000064655, ENSG00000175826, ENSG00000196296, ENSG00000132793, ENSG00000175215, ENSG00000134324, ENSG00000168268, ENSG00000090975	1233	81	18559	1.85826	1	0.902548	79.1548
GOTERM_BP_DIRECT	GO:0030968~endoplasmic reticulum unfolded protein response	7	0.518519	0.0878781	ENSG00000213676, ENSG00000120742, ENSG00000106638, ENSG00000105550, ENSG00000055332, ENSG00000182158, ENSG00000088298	1162	45	16792	2.24793	1	0.954872	81.9362
GOTERM_BP_DIRECT	GO:0061337~cardiac conduction	7	0.518519	0.0878781	ENSG00000182389, ENSG00000007402, ENSG00000182132, ENSG00000053918, ENSG00000171303, ENSG00000075429, ENSG00000165995	1162	45	16792	2.24793	1	0.954872	81.9362
BBID	106.Glycogen_synthase-synthesis	3	0.222222	0.0879129	ENSG00000145675, ENSG00000132155, ENSG00000100030	26	8	388	5.59615	0.99519	0.831201	59.9698
UP_KEYWORDS	Allosteric enzyme	7	0.518519	0.0880859	ENSG00000068976, ENSG00000156515, ENSG00000076685, ENSG00000185532, ENSG00000100994, ENSG00000076555, ENSG00000177000	1306	49	20581	2.25126	1	0.401926	73.3443
BBID	104.Insulin_signaling	4	0.296296	0.0880979	ENSG00000145675, ENSG00000132155, ENSG00000179295, ENSG00000100030	26	17	388	3.51131	0.995247	0.737427	60.0505
UP_SEQ_FEATURE	domain:EGF-like 18	3	0.222222	0.0890639	ENSG00000188107, ENSG00000168477, ENSG00000123384	1289	8	20063	5.83679	1	0.962843	81.9493
UP_SEQ_FEATURE	repeat:Spectrin 20	3	0.222222	0.0890639	ENSG00000131018, ENSG00000151914, ENSG00000127603	1289	8	20063	5.83679	1	0.962843	81.9493
UP_SEQ_FEATURE	domain:EGF-like 19	3	0.222222	0.0890639	ENSG00000188107, ENSG00000168477, ENSG00000123384	1289	8	20063	5.83679	1	0.962843	81.9493
UP_SEQ_FEATURE	repeat:Spectrin 19	3	0.222222	0.0890639	ENSG00000131018, ENSG00000151914, ENSG00000127603	1289	8	20063	5.83679	1	0.962843	81.9493
UP_SEQ_FEATURE	site:Cleavage; by furin	3	0.222222	0.0890639	ENSG00000239697, ENSG00000248871, ENSG00000161955	1289	8	20063	5.83679	1	0.962843	81.9493
BIOCARTA	h_PDZsPathway:Synaptic Proteins at the Synaptic Junction	5	0.37037	0.0894768	ENSG00000149294, ENSG00000021645, ENSG00000132535, ENSG00000159023, ENSG00000150672	159	18	1625	2.83892	1	0.865677	70.5656
GOTERM_BP_DIRECT	GO:1903779~regulation of cardiac conduction	8	0.592593	0.089917	ENSG00000104936, ENSG00000259030, ENSG00000183023, ENSG00000096433, ENSG00000196296, ENSG00000116783, ENSG00000198363, ENSG00000187486	1162	56	16792	2.06442	1	0.957036	82.6729
INTERPRO	IPR002165:Plexin	5	0.37037	0.0901597	ENSG00000187764, ENSG00000076356, ENSG00000138623, ENSG00000004399, ENSG00000137872	1233	26	18559	2.8946	1	0.905783	80.0567
GOTERM_BP_DIRECT	GO:0006656~phosphatidylcholine biosynthetic process	5	0.37037	0.0902405	ENSG00000129353, ENSG00000204385, ENSG00000132793, ENSG00000213398, ENSG00000134324	1162	25	16792	2.89019	1	0.95643	82.7871
GOTERM_BP_DIRECT	GO:0006306~DNA methylation	5	0.37037	0.0902405	ENSG00000102974, ENSG00000204371, ENSG00000119772, ENSG00000167491, ENSG00000143614	1162	25	16792	2.89019	1	0.95643	82.7871
KEGG_PATHWAY	hsa04723:Retrograde endocannabinoid signaling	12	0.888889	0.090544	ENSG00000142875, ENSG00000078369, ENSG00000096433, ENSG00000100030, ENSG00000145864, ENSG00000167083, ENSG00000127928, ENSG00000164535, ENSG00000154229, ENSG00000138031, ENSG00000173175, ENSG00000134780	479	101	6879	1.70628	1	0.27666	71.3499
KEGG_PATHWAY	hsa04115:p53 signaling pathway	9	0.666667	0.0913264	ENSG00000147889, ENSG00000143207, ENSG00000105810, ENSG00000134574, ENSG00000103197, ENSG00000112576, ENSG00000183765, ENSG00000080546, ENSG00000123374	479	67	6879	1.92911	1	0.275866	71.6728
UP_SEQ_FEATURE	binding site:GTP	4	0.296296	0.0915557	ENSG00000138175, ENSG00000108387, ENSG00000154917, ENSG00000124253	1289	17	20063	3.6623	1	0.965127	82.8343
UP_SEQ_FEATURE	domain:DENN	4	0.296296	0.0915557	ENSG00000174485, ENSG00000166444, ENSG00000110514, ENSG00000133812	1289	17	20063	3.6623	1	0.965127	82.8343
UP_SEQ_FEATURE	domain:dDENN	4	0.296296	0.0915557	ENSG00000174485, ENSG00000166444, ENSG00000110514, ENSG00000133812	1289	17	20063	3.6623	1	0.965127	82.8343
UP_SEQ_FEATURE	domain:uDENN	4	0.296296	0.0915557	ENSG00000174485, ENSG00000166444, ENSG00000110514, ENSG00000133812	1289	17	20063	3.6623	1	0.965127	82.8343
UP_KEYWORDS	Calcium transport	11	0.814815	0.0919603	ENSG00000162341, ENSG00000182389, ENSG00000007402, ENSG00000183023, ENSG00000096433, ENSG00000196296, ENSG00000092439, ENSG00000075429, ENSG00000165995, ENSG00000198216, ENSG00000100346	1306	98	20581	1.76885	1	0.412375	74.9229
UP_SEQ_FEATURE	zinc finger region:C2H2-type	7	0.518519	0.0921921	ENSG00000114861, ENSG00000186566, ENSG00000025293, ENSG00000140386, ENSG00000128573, ENSG00000189079, ENSG00000164684	1289	49	20063	2.22354	1	0.964836	83.0537
GOTERM_CC_DIRECT	GO:0000118~histone deacetylase complex	6	0.444444	0.0925597	ENSG00000162367, ENSG00000142599, ENSG00000108840, ENSG00000085276, ENSG00000138433, ENSG00000068024	1232	36	18224	2.46537	1	0.693439	76.4256
GOTERM_BP_DIRECT	GO:0051301~cell division	32	2.37037	0.0933213	ENSG00000203760, ENSG00000100106, ENSG00000169220, ENSG00000186625, ENSG00000158019, ENSG00000118007, ENSG00000002822, ENSG00000155111, ENSG00000129933, ENSG00000100154, ENSG00000138160, ENSG00000150722, ENSG00000088325, ENSG00000149948, ENSG00000123416, ENSG00000134508, ENSG00000152253, ENSG00000123374, ENSG00000183765, ENSG00000075188, ENSG00000112576, ENSG00000107816, ENSG00000186298, ENSG0000…	1162	350	16792	1.32123	1	0.96002	83.8398
GOTERM_BP_DIRECT	GO:0048011~neurotrophin TRK receptor signaling pathway	4	0.296296	0.0940522	ENSG00000132155, ENSG00000179295, ENSG00000156395, ENSG00000134243	1162	16	16792	3.61274	1	0.960033	84.0804
GOTERM_BP_DIRECT	GO:0033365~protein localization to organelle	4	0.296296	0.0940522	ENSG00000044459, ENSG00000058453, ENSG00000065000, ENSG00000140463	1162	16	16792	3.61274	1	0.960033	84.0804
GOTERM_BP_DIRECT	GO:0030301~cholesterol transport	4	0.296296	0.0940522	ENSG00000141458, ENSG00000084674, ENSG00000213398, ENSG00000087237	1162	16	16792	3.61274	1	0.960033	84.0804
GOTERM_BP_DIRECT	GO:0030279~negative regulation of ossification	4	0.296296	0.0940522	ENSG00000004948, ENSG00000081189, ENSG00000198742, ENSG00000131873	1162	16	16792	3.61274	1	0.960033	84.0804
GOTERM_BP_DIRECT	GO:0010832~negative regulation of myotube differentiation	4	0.296296	0.0940522	ENSG00000108840, ENSG00000068024, ENSG00000136999, ENSG00000176697	1162	16	16792	3.61274	1	0.960033	84.0804
GOTERM_BP_DIRECT	GO:0007051~spindle organization	4	0.296296	0.0940522	ENSG00000112877, ENSG00000138160, ENSG00000169220, ENSG00000112742	1162	16	16792	3.61274	1	0.960033	84.0804
INTERPRO	IPR024571:Domain of unknown function DUF3358	3	0.222222	0.0943894	ENSG00000141279, ENSG00000164307, ENSG00000164308	1233	8	18559	5.64446	1	0.913364	81.581
GOTERM_CC_DIRECT	GO:0005622~intracellular	103	7.62963	0.0955037	ENSG00000164082, ENSG00000157985, ENSG00000056972, ENSG00000002919, ENSG00000171051, ENSG00000138031, ENSG00000178809, ENSG00000154217, ENSG00000161714, ENSG00000106785, ENSG00000144712, ENSG00000187871, ENSG00000106261, ENSG00000137177, ENSG00000131023, ENSG00000213676, ENSG00000198315, ENSG00000138069, ENSG00000089169, ENSG00000116641, ENSG00000100284, ENSG00000154229, ENSG00000140941, ENSG0000…	1232	1332	18224	1.14384	1	0.698457	77.5382
GOTERM_BP_DIRECT	GO:0009749~response to glucose	9	0.666667	0.0960873	ENSG00000149577, ENSG00000183023, ENSG00000164756, ENSG00000175445, ENSG00000010310, ENSG00000135100, ENSG00000178966, ENSG00000148737, ENSG00000145191	1162	68	16792	1.91263	1	0.961866	84.7328
GOTERM_BP_DIRECT	GO:0008203~cholesterol metabolic process	9	0.666667	0.0960873	ENSG00000131748, ENSG00000165029, ENSG00000142192, ENSG00000141458, ENSG00000084674, ENSG00000107566, ENSG00000135100, ENSG00000213398, ENSG00000087237	1162	68	16792	1.91263	1	0.961866	84.7328
GOTERM_MF_DIRECT	GO:0043325~phosphatidylinositol-3,4-bisphosphate binding	5	0.37037	0.096473	ENSG00000107679, ENSG00000130787, ENSG00000165861, ENSG00000033327, ENSG00000127946	1196	25	16881	2.82291	1	0.871172	80.6432
KEGG_PATHWAY	hsa04145:Phagosome	16	1.18519	0.0971059	ENSG00000075624, ENSG00000174130, ENSG00000204252, ENSG00000234745, ENSG00000065665, ENSG00000213760, ENSG00000111540, ENSG00000204267, ENSG00000204257, ENSG00000115020, ENSG00000241106, ENSG00000153246, ENSG00000123416, ENSG00000259207, ENSG00000204642, ENSG00000136238	479	150	6879	1.53186	1	0.28829	73.9561
KEGG_PATHWAY	hsa04664:Fc epsilon RI signaling pathway	9	0.666667	0.0975806	ENSG00000117020, ENSG00000145675, ENSG00000132155, ENSG00000232810, ENSG00000100030, ENSG00000117461, ENSG00000033327, ENSG00000154229, ENSG00000136238	479	68	6879	1.90074	1	0.286603	74.1359
UP_KEYWORDS	Differentiation	52	3.85185	0.0980815	ENSG00000187764, ENSG00000160685, ENSG00000137090, ENSG00000118260, ENSG00000154358, ENSG00000081189, ENSG00000148634, ENSG00000248871, ENSG00000204264, ENSG00000148798, ENSG00000109832, ENSG00000110497, ENSG00000178951, ENSG00000072518, ENSG00000106635, ENSG00000138100, ENSG00000132185, ENSG00000066248, ENSG00000077943, ENSG00000082293, ENSG00000185008, ENSG00000132600, ENSG00000162367, ENSG0000…	1306	667	20581	1.22857	1	0.430247	77.2409
UP_KEYWORDS	Aminopeptidase	5	0.37037	0.0981848	ENSG00000141279, ENSG00000074603, ENSG00000164307, ENSG00000164308, ENSG00000172878	1306	28	20581	2.81407	1	0.427028	77.2782
OMIM_DISEASE	252010~Mitochondrial complex I deficiency	4	0.296296	0.0982043	ENSG00000110074, ENSG00000164258, ENSG00000137806, ENSG00000178057	315	17	4740	3.54062	1	1	77.8244
UP_KEYWORDS	Tyrosine-protein kinase	12	0.888889	0.0982515	ENSG00000182511, ENSG00000171105, ENSG00000111816, ENSG00000178568, ENSG00000009954, ENSG00000182578, ENSG00000055332, ENSG00000112742, ENSG00000136573, ENSG00000137764, ENSG00000113263, ENSG00000141736	1306	112	20581	1.68844	1	0.423738	77.3023
INTERPRO	IPR001610:PAC motif	4	0.296296	0.0989328	ENSG00000133794, ENSG00000143473, ENSG00000143437, ENSG00000124440	1233	17	18559	3.54162	1	0.920876	83.0958
GOTERM_MF_DIRECT	GO:0043130~ubiquitin binding	10	0.740741	0.0991373	ENSG00000058056, ENSG00000185104, ENSG00000078804, ENSG00000119401, ENSG00000166949, ENSG00000089234, ENSG00000121671, ENSG00000196821, ENSG00000213024, ENSG00000165006	1196	78	16881	1.80956	1	0.874363	81.5468
GOTERM_MF_DIRECT	GO:0023026~MHC class II protein complex binding	4	0.296296	0.0993363	ENSG00000080824, ENSG00000204257, ENSG00000241106, ENSG00000204252	1196	16	16881	3.52864	1	0.870648	81.6126
GOTERM_MF_DIRECT	GO:0017049~GTP-Rho binding	4	0.296296	0.0993363	ENSG00000100106, ENSG00000156232, ENSG00000167617, ENSG00000174943	1196	16	16881	3.52864	1	0.870648	81.6126
UP_SEQ_FEATURE	compositionally biased region:Poly-Thr	7	0.518519	0.0993886	ENSG00000151779, ENSG00000142192, ENSG00000204217, ENSG00000109805, ENSG00000116183, ENSG00000136574, ENSG00000172572	1289	50	20063	2.17907	1	0.972356	85.3567
UP_KEYWORDS	Non-syndromic deafness	10	0.740741	0.0995971	ENSG00000150275, ENSG00000100106, ENSG00000139734, ENSG00000204248, ENSG00000095397, ENSG00000091536, ENSG00000196586, ENSG00000213892, ENSG00000041982, ENSG00000170615	1306	87	20581	1.81136	1	0.424821	77.7831
GOTERM_BP_DIRECT	GO:0030177~positive regulation of Wnt signaling pathway	6	0.444444	0.0998341	ENSG00000127616, ENSG00000019995, ENSG00000157933, ENSG00000146374, ENSG00000107104, ENSG00000127603	1162	36	16792	2.40849	1	0.965747	85.8681
GOTERM_BP_DIRECT	GO:0030168~platelet activation	13	0.962963	0.0999135	ENSG00000180210, ENSG00000102780, ENSG00000132155, ENSG00000145675, ENSG00000149091, ENSG00000179295, ENSG00000078369, ENSG00000096433, ENSG00000100030, ENSG00000259207, ENSG00000077044, ENSG00000154229, ENSG00000136238	1162	115	16792	1.63359	1	0.964924	85.8913

## Sheet: DAVID table for Pn^P
Category	Term	Count	%	PValue	Genes	List Total	Pop Hits	Pop Total	Fold Enrichment	Bonferroni	Benjamini	FDR
UP_KEYWORDS	Phosphoprotein	530	49.7653	3.70296e-16	ENSG00000124610, ENSG00000099381, ENSG00000141101, ENSG00000130731, ENSG00000170175, ENSG00000126778, ENSG00000136770, ENSG00000204264, ENSG00000008441, ENSG00000198522, ENSG00000167074, ENSG00000198324, ENSG00000167173, ENSG00000198911, ENSG00000108256, ENSG00000099385, ENSG00000109787, ENSG00000100139, ENSG00000184357, ENSG00000116539, ENSG00000100138, ENSG00000178093, ENSG00000131748, ENSG0000…	1011	8246	20581	1.30842	1.48881e-13	1.48881e-13	4.77396e-13
UP_KEYWORDS	Nucleus	362	33.9906	7.80356e-14	ENSG00000171056, ENSG00000138380, ENSG00000164330, ENSG00000124610, ENSG00000099381, ENSG00000141101, ENSG00000124613, ENSG00000175806, ENSG00000143418, ENSG00000136770, ENSG00000254093, ENSG00000126778, ENSG00000204264, ENSG00000008441, ENSG00000198522, ENSG00000167074, ENSG00000104447, ENSG00000198911, ENSG00000108256, ENSG00000109787, ENSG00000184357, ENSG00000116539, ENSG00000100138, ENSG0000…	1011	5244	20581	1.40527	3.48878e-11	1.74438e-11	1.10623e-10
UP_KEYWORDS	Alternative splicing	632	59.3427	2.90245e-13	ENSG00000183914, ENSG00000138380, ENSG00000164330, ENSG00000167077, ENSG00000130731, ENSG00000170175, ENSG00000204264, ENSG00000008441, ENSG00000101331, ENSG00000198522, ENSG00000204267, ENSG00000167074, ENSG00000198324, ENSG00000231852, ENSG00000167173, ENSG00000198911, ENSG00000108256, ENSG00000099385, ENSG00000109787, ENSG00000116539, ENSG00000138100, ENSG00000163793, ENSG00000131748, ENSG0000…	1011	10587	20581	1.21523	1.29725e-10	4.32416e-11	4.11327e-10
UP_KEYWORDS	Acetylation	251	23.5681	9.30883e-12	ENSG00000138107, ENSG00000164330, ENSG00000124610, ENSG00000104643, ENSG00000175806, ENSG00000130731, ENSG00000198522, ENSG00000124214, ENSG00000141504, ENSG00000214736, ENSG00000167173, ENSG00000173898, ENSG00000205544, ENSG00000108255, ENSG00000116539, ENSG00000184357, ENSG00000100138, ENSG00000123374, ENSG00000163466, ENSG00000009954, ENSG00000143549, ENSG00000204371, ENSG00000154328, ENSG0000…	1011	3424	20581	1.4923	4.16102e-09	1.04026e-09	1.31937e-08
GOTERM_CC_DIRECT	GO:0005654~nucleoplasm	215	20.1878	4.41779e-10	ENSG00000138380, ENSG00000171056, ENSG00000141101, ENSG00000099381, ENSG00000175806, ENSG00000204264, ENSG00000198522, ENSG00000104447, ENSG00000100330, ENSG00000198911, ENSG00000116539, ENSG00000100138, ENSG00000123374, ENSG00000009954, ENSG00000204371, ENSG00000154328, ENSG00000132604, ENSG00000197153, ENSG00000163798, ENSG00000100146, ENSG00000100142, ENSG00000119487, ENSG00000009950, ENSG0000…	944	2784	18224	1.49087	2.59324e-07	2.59324e-07	6.50518e-07
GOTERM_MF_DIRECT	GO:0005515~protein binding	549	51.5493	9.68994e-10	ENSG00000164330, ENSG00000124610, ENSG00000099381, ENSG00000204264, ENSG00000126778, ENSG00000136770, ENSG00000008441, ENSG00000198522, ENSG00000204267, ENSG00000141504, ENSG00000167074, ENSG00000198324, ENSG00000198911, ENSG00000108256, ENSG00000109787, ENSG00000108255, ENSG00000100139, ENSG00000100138, ENSG00000138100, ENSG00000178093, ENSG00000163794, ENSG00000185614, ENSG00000131748, ENSG0000…	887	8785	16881	1.18934	9.39924e-07	9.39924e-07	1.52504e-06
GOTERM_CC_DIRECT	GO:0005634~nucleus	359	33.7089	1.54355e-08	ENSG00000183396, ENSG00000171056, ENSG00000138380, ENSG00000164330, ENSG00000099381, ENSG00000124613, ENSG00000136770, ENSG00000254093, ENSG00000126778, ENSG00000204264, ENSG00000008441, ENSG00000167074, ENSG00000104447, ENSG00000198911, ENSG00000108256, ENSG00000108255, ENSG00000109787, ENSG00000116539, ENSG00000100138, ENSG00000123374, ENSG00000178093, ENSG00000139624, ENSG00000204371, ENSG0000…	944	5415	18224	1.27988	9.0606e-06	4.53031e-06	2.27287e-05
UP_KEYWORDS	Activator	64	6.00939	3.69469e-07	ENSG00000171056, ENSG00000138380, ENSG00000164330, ENSG00000196419, ENSG00000099381, ENSG00000108312, ENSG00000102908, ENSG00000112561, ENSG00000081189, ENSG00000108557, ENSG00000176909, ENSG00000126778, ENSG00000008441, ENSG00000177311, ENSG00000088305, ENSG00000156603, ENSG00000167074, ENSG00000166526, ENSG00000118689, ENSG00000198911, ENSG00000109787, ENSG00000116539, ENSG00000166529, ENSG0000…	1011	661	20581	1.97103	0.000165139	3.303e-05	0.000523663
UP_KEYWORDS	Chromosome	45	4.22535	5.06357e-07	ENSG00000176635, ENSG00000077935, ENSG00000187475, ENSG00000196419, ENSG00000124610, ENSG00000099381, ENSG00000143452, ENSG00000196747, ENSG00000138092, ENSG00000118007, ENSG00000124635, ENSG00000254093, ENSG00000066923, ENSG00000177311, ENSG00000233822, ENSG00000168298, ENSG00000197061, ENSG00000185298, ENSG00000184357, ENSG00000197238, ENSG00000116539, ENSG00000185130, ENSG00000100401, ENSG0000…	1011	400	20581	2.29017	0.000226316	3.77229e-05	0.000717678
UP_KEYWORDS	Methylation	86	8.07512	5.31681e-07	ENSG00000100106, ENSG00000066117, ENSG00000168769, ENSG00000119596, ENSG00000106290, ENSG00000115241, ENSG00000188603, ENSG00000162188, ENSG00000178882, ENSG00000008441, ENSG00000124214, ENSG00000110497, ENSG00000174791, ENSG00000124942, ENSG00000108256, ENSG00000118689, ENSG00000108255, ENSG00000184357, ENSG00000197238, ENSG00000146834, ENSG00000138002, ENSG00000133069, ENSG00000143545, ENSG0000…	1011	1001	20581	1.74896	0.000237633	3.39511e-05	0.000753571
UP_KEYWORDS	Isopeptide bond	94	8.82629	6.56085e-07	ENSG00000032219, ENSG00000164330, ENSG00000119596, ENSG00000196419, ENSG00000081189, ENSG00000102908, ENSG00000108557, ENSG00000143384, ENSG00000198563, ENSG00000138031, ENSG00000187626, ENSG00000177311, ENSG00000137166, ENSG00000125944, ENSG00000103266, ENSG00000108298, ENSG00000104447, ENSG00000149925, ENSG00000123411, ENSG00000178951, ENSG00000124942, ENSG00000166526, ENSG00000108256, ENSG0000…	1011	1132	20581	1.69043	0.000293227	3.66581e-05	0.000929893
UP_KEYWORDS	Ubl conjugation	128	12.0188	1.17116e-06	ENSG00000032219, ENSG00000164330, ENSG00000196419, ENSG00000102908, ENSG00000138031, ENSG00000126778, ENSG00000177311, ENSG00000125944, ENSG00000137166, ENSG00000104447, ENSG00000149925, ENSG00000108591, ENSG00000178951, ENSG00000166526, ENSG00000108256, ENSG00000118689, ENSG00000109787, ENSG00000184357, ENSG00000100401, ENSG00000004534, ENSG00000165119, ENSG00000185359, ENSG00000009954, ENSG0000…	1011	1705	20581	1.52827	0.00052337	5.81657e-05	0.00165991
INTERPRO	IPR005819:Histone H5	7	0.657277	1.19349e-06	ENSG00000168298, ENSG00000187475, ENSG00000189060, ENSG00000124610, ENSG00000187837, ENSG00000184357, ENSG00000124575	937	9	18559	15.4053	0.00181842	0.00181842	0.00198697
INTERPRO	IPR003309:Transcription regulator SCAN	15	1.40845	1.23555e-06	ENSG00000187626, ENSG00000137338, ENSG00000137185, ENSG00000198315, ENSG00000189298, ENSG00000197037, ENSG00000197279, ENSG00000158691, ENSG00000197062, ENSG00000235109, ENSG00000166529, ENSG00000196812, ENSG00000196652, ENSG00000106261, ENSG00000187987	937	60	18559	4.95171	0.00188244	0.000941665	0.002057
GOTERM_CC_DIRECT	GO:0000786~nucleosome	19	1.78404	1.30458e-06	ENSG00000187475, ENSG00000124610, ENSG00000197903, ENSG00000196747, ENSG00000197153, ENSG00000124635, ENSG00000233822, ENSG00000168298, ENSG00000197061, ENSG00000189060, ENSG00000158373, ENSG00000180596, ENSG00000187837, ENSG00000180573, ENSG00000197238, ENSG00000184357, ENSG00000185130, ENSG00000124575, ENSG00000158406	944	94	18224	3.90209	0.000765494	0.00025523	0.00192097
SMART	SM00431:SCAN	15	1.40845	1.93814e-06	ENSG00000187626, ENSG00000137338, ENSG00000137185, ENSG00000198315, ENSG00000189298, ENSG00000197037, ENSG00000197279, ENSG00000158691, ENSG00000197062, ENSG00000235109, ENSG00000166529, ENSG00000196812, ENSG00000196652, ENSG00000106261, ENSG00000187987	540	59	10057	4.73493	0.000618075	0.000618075	0.00261415
GOTERM_CC_DIRECT	GO:0016020~membrane	161	15.1174	3.81581e-06	ENSG00000114646, ENSG00000165476, ENSG00000196419, ENSG00000143418, ENSG00000175806, ENSG00000124198, ENSG00000187492, ENSG00000138031, ENSG00000134824, ENSG00000136770, ENSG00000101464, ENSG00000143554, ENSG00000124214, ENSG00000204267, ENSG00000149927, ENSG00000149925, ENSG00000108591, ENSG00000172757, ENSG00000174951, ENSG00000100330, ENSG00000198911, ENSG00000108256, ENSG00000118689, ENSG0000…	944	2200	18224	1.41278	0.00223738	0.000559814	0.00561862
UP_SEQ_FEATURE	domain:SCAN box	14	1.31455	5.71693e-06	ENSG00000189298, ENSG00000197037, ENSG00000197062, ENSG00000235109, ENSG00000196812, ENSG00000196652, ENSG00000106261, ENSG00000187626, ENSG00000137338, ENSG00000137185, ENSG00000198315, ENSG00000197279, ENSG00000166529, ENSG00000187987	992	60	20063	4.71912	0.0143147	0.0143147	0.0100948
INTERPRO	IPR008916:Retrovirus capsid, C-terminal	15	1.40845	8.6017e-06	ENSG00000187626, ENSG00000137338, ENSG00000137185, ENSG00000198315, ENSG00000189298, ENSG00000197037, ENSG00000197279, ENSG00000158691, ENSG00000197062, ENSG00000235109, ENSG00000166529, ENSG00000196812, ENSG00000196652, ENSG00000106261, ENSG00000187987	937	70	18559	4.24432	0.013032	0.004363	0.0143196
UP_KEYWORDS	Transcription	162	15.2113	1.717e-05	ENSG00000138380, ENSG00000032219, ENSG00000171056, ENSG00000164330, ENSG00000099381, ENSG00000108312, ENSG00000196419, ENSG00000102908, ENSG00000115207, ENSG00000124613, ENSG00000176909, ENSG00000126778, ENSG00000008441, ENSG00000177311, ENSG00000125945, ENSG00000156603, ENSG00000137166, ENSG00000167074, ENSG00000204219, ENSG00000104447, ENSG00000178951, ENSG00000166526, ENSG00000198911, ENSG0000…	1011	2398	20581	1.37525	0.00764567	0.000767211	0.024333
UP_KEYWORDS	DNA-binding	142	13.3333	1.98892e-05	ENSG00000138380, ENSG00000171056, ENSG00000164330, ENSG00000108312, ENSG00000124610, ENSG00000196419, ENSG00000102908, ENSG00000143418, ENSG00000204410, ENSG00000124613, ENSG00000126778, ENSG00000136770, ENSG00000008441, ENSG00000177311, ENSG00000125945, ENSG00000137166, ENSG00000167074, ENSG00000204219, ENSG00000104447, ENSG00000178951, ENSG00000166526, ENSG00000198911, ENSG00000118689, ENSG0000…	1011	2050	20581	1.4101	0.00885117	0.000807907	0.0281861
UP_KEYWORDS	Transcription regulation	158	14.8357	2.06397e-05	ENSG00000138380, ENSG00000032219, ENSG00000171056, ENSG00000164330, ENSG00000099381, ENSG00000108312, ENSG00000196419, ENSG00000102908, ENSG00000124613, ENSG00000176909, ENSG00000126778, ENSG00000008441, ENSG00000177311, ENSG00000125945, ENSG00000156603, ENSG00000137166, ENSG00000167074, ENSG00000204219, ENSG00000104447, ENSG00000178951, ENSG00000166526, ENSG00000198911, ENSG00000118689, ENSG0000…	1011	2332	20581	1.37925	0.0091836	0.00076854	0.0292495
SMART	SM00526:H15	7	0.657277	2.86245e-05	ENSG00000168298, ENSG00000187475, ENSG00000189060, ENSG00000124610, ENSG00000187837, ENSG00000184357, ENSG00000124575	540	13	10057	10.0283	0.00908978	0.00455527	0.0386021
[truncated: 382 more rows]
